# Supplementary material for: 5-Bromo-2-(2-fluoro­phen­yl)-3-methyl­sulfinyl-1-benzo­furan
Source: Acta Crystallogr Sect E Struct Rep Online. 2013 Apr 24;69(Pt 5):o784. doi: 10.1107/S1600536813010519 (PMC3648308; doi:10.1107/S1600536813010519)
Supplement: Supplementary file 1 [file e-69-0o784-sup1.cif]

##############################################################################
#                                                                            #
# This CIF contains the data in a paper accepted for publication in          #
# Acta Crystallographica Section E. It conforms to the requirements of       #
# Notes for Authors for Acta Crystallographica Section E, and has been       #
# peer reviewed under the auspices of the IUCr Commission on Journals.       #
#                                                                            #
# Full details of the Crystallographic Information File format               #
# are given in the paper "The Crystallographic Information File (CIF):       #
# a New Standard Archive File for Crystallography" by S. R. Hall, F. H.      #
# Allen and I. D. Brown [Acta Cryst. (1991), A47, 655-685].                  #
#                                                                            #
# The current version of the core CIF dictionary is obtainable from          #
# ftp://ftp.iucr.org/pub/cif_core.dic.                                       #
#                                                                            #
# Software is freely available for graphical display of the structure(s)     #
# in this CIF. For information consult the CIF software page                 #
# http://www.iucr.org/resources/cif/software.                                #
#                                                                            #
# This file may be used for bona fide research purposes within the           #
# scientific community so long as proper attribution is given to the journal # 
# article from which it was obtained.                                        #
#                                                                            #
##############################################################################
data_global
_audit_creation_method     'form.cif (version 2.0)'
_journal_data_validation_number     ?
_journal_date_recd_electronic     2013-04-15
_journal_date_accepted     2013-04-17
_journal_name_full     'Acta Crystallographica, Section E'
_journal_year     2013
_journal_volume     69
_journal_issue      5
_journal_page_first     o784
_journal_page_last     o784
_journal_paper_category     QO
_journal_paper_doi     10.1107/S1600536813010519
_journal_coeditor_code     QK2058
_publ_contact_author_name     'Prof. Uk Lee'
_publ_contact_author_address
;
Department of Chemistry, Pukyong National University, 599-1 Daeyeon 3-dong
Nam-gu, Busan 608-737, Republic of Korea
;
_publ_contact_author_email     uklee@pknu.ac.kr
_publ_contact_author_fax     '+82-51-629-5583'
_publ_contact_author_phone     '+82-51-629-5596'
_publ_section_title
;
5-Bromo-2-(2-fluorophenyl)-3-methylsulfinyl-1-benzofuran
;
loop_
    _publ_author_name
    _publ_author_address
    'Choi, Hong Dae'
;
Department of Chemistry, Dongeui University, San 24 Kaya-dong
Busanjin-gu, Busan 614-714, Republic of Korea
;
    'Seo, Pil Ja'
;
Department of Chemistry, Dongeui University, San 24 Kaya-dong
Busanjin-gu, Busan 614-714, Republic of Korea
;
    'Lee, Uk'
;
Department of Chemistry, Pukyong National University, 599-1 Daeyeon 3-dong
Nam-gu, Busan 608-737, Republic of Korea
;
data_I
_chemical_name_systematic
;
5-Bromo-2-(2-fluorophenyl)-3-methylsulfinyl-1-benzofuran
;
_chemical_name_common     ?
_chemical_formula_moiety     'C15 H10 Br F O2 S'
_chemical_formula_sum     'C15 H10 Br F O2 S'
_chemical_formula_iupac     'C15 H10 Br F O2 S'
_chemical_formula_weight     353.20
_chemical_melting_point_gt     454
_chemical_melting_point_lt     456
_symmetry_cell_setting     triclinic
_symmetry_space_group_name_H-M     'P -1'
_symmetry_space_group_name_Hall     '-P 1'
loop_
    _symmetry_equiv_pos_as_xyz
    'x, y, z'
    '-x, -y, -z'
_cell_length_a     7.98770(10)
_cell_length_b     8.3523(2)
_cell_length_c     10.8908(2)
_cell_angle_alpha     93.1460(10)
_cell_angle_beta     94.6050(10)
_cell_angle_gamma     112.1500(10)
_cell_volume     667.93(2)
_cell_formula_units_Z     2
_cell_measurement_reflns_used     6958
_cell_measurement_theta_min     2.51
_cell_measurement_theta_max     28.46
_cell_measurement_temperature     173(2)
_exptl_crystal_description     'block'
_exptl_crystal_colour     'colourless'
_exptl_crystal_size_max     0.33
_exptl_crystal_size_mid     0.23
_exptl_crystal_size_min     0.16
_exptl_crystal_density_diffrn     1.756
_exptl_crystal_density_meas     ?
_exptl_crystal_density_method     'not measured'
_exptl_crystal_F_000     352
_exptl_absorpt_coefficient_mu     3.242
_exptl_absorpt_correction_type     multi-scan
_exptl_absorpt_process_details     '(<i>SADABS</i>; Bruker, 2009)'
_exptl_absorpt_correction_T_min     0.5057
_exptl_absorpt_correction_T_max     0.7457
_exptl_special_details     ?
_diffrn_ambient_temperature     173(2)
_diffrn_radiation_type     MoK\a
_diffrn_radiation_wavelength     0.71073
_diffrn_radiation_source     'rotating anode'
_diffrn_radiation_monochromator     'graphite multilayer'
_diffrn_measurement_device_type     'Bruker SMART APEXII CCD'
_diffrn_measurement_method     '\f and \w scans'
_diffrn_detector_area_resol_mean     10.0
_diffrn_reflns_number     12688
_diffrn_reflns_av_R_equivalents     0.0365
_diffrn_reflns_av_sigmaI/netI     0.0320
_diffrn_reflns_theta_min     1.88
_diffrn_reflns_theta_max     28.37
_diffrn_reflns_theta_full     28.37
_diffrn_measured_fraction_theta_max     0.997
_diffrn_measured_fraction_theta_full     0.997
_diffrn_reflns_limit_h_min     -10
_diffrn_reflns_limit_h_max     10
_diffrn_reflns_limit_k_min     -11
_diffrn_reflns_limit_k_max     9
_diffrn_reflns_limit_l_min     -14
_diffrn_reflns_limit_l_max     14
_diffrn_standards_number     0
_diffrn_standards_interval_count     ?
_diffrn_standards_interval_time     ?
_diffrn_standards_decay_%     ?
_refine_special_details
;
 Refinement of F^2^ against ALL reflections.  The weighted R-factor wR and
 goodness of fit S are based on F^2^, conventional R-factors R are based
 on F, with F set to zero for negative F^2^. The threshold expression of
 F^2^ > 2sigma(F^2^) is used only for calculating R-factors(gt) etc. and is
 not relevant to the choice of reflections for refinement.  R-factors based
 on F^2^ are statistically about twice as large as those based on F, and R-
 factors based on ALL data will be even larger.
;
_reflns_number_total     3333
_reflns_number_gt     3043
_reflns_threshold_expression     I>2\s(I)
_refine_ls_structure_factor_coef     Fsqd
_refine_ls_matrix_type     full
_refine_ls_R_factor_all     0.0295
_refine_ls_R_factor_gt     0.0263
_refine_ls_wR_factor_gt     0.0662
_refine_ls_wR_factor_ref     0.0679
_refine_ls_goodness_of_fit_ref     1.070
_refine_ls_restrained_S_all     1.070
_refine_ls_number_reflns     3333
_refine_ls_number_parameters     182
_refine_ls_number_restraints     0
_refine_ls_hydrogen_treatment     constr
_refine_ls_weighting_scheme     calc
_refine_ls_weighting_details
         'calc w=1/[\s^2^(Fo^2^)+(0.0343P)^2^+0.1931P] where P=(Fo^2^+2Fc^2^)/3'
_atom_sites_solution_hydrogens     difmap
_atom_sites_solution_primary     direct
_atom_sites_solution_secondary     difmap
_refine_ls_shift/su_max     0.000
_refine_ls_shift/su_mean     0.000
_refine_diff_density_max     0.539
_refine_diff_density_min     -0.467
_refine_ls_extinction_method     none
_refine_ls_extinction_coef     ?
loop_
    _atom_type_symbol
    _atom_type_description
    _atom_type_scat_dispersion_real
    _atom_type_scat_dispersion_imag
    _atom_type_scat_source
    'C' 'C' 0.0033 0.0016
                         'International Tables Vol C Tables 4.2.6.8 and 6.1.1.4'
    'H' 'H' 0.0000 0.0000
                         'International Tables Vol C Tables 4.2.6.8 and 6.1.1.4'
    'O' 'O' 0.0106 0.0060
                         'International Tables Vol C Tables 4.2.6.8 and 6.1.1.4'
    'F' 'F' 0.0171 0.0103
                         'International Tables Vol C Tables 4.2.6.8 and 6.1.1.4'
    'S' 'S' 0.1246 0.1234
                         'International Tables Vol C Tables 4.2.6.8 and 6.1.1.4'
    'Br' 'Br' -0.2901 2.4595
                         'International Tables Vol C Tables 4.2.6.8 and 6.1.1.4'
_computing_data_collection     '<i>APEX2</i> (Bruker, 2009)'
_computing_cell_refinement     '<i>SAINT</i> (Bruker, 2009)'
_computing_data_reduction     '<i>SAINT</i> (Bruker, 2009)'
_computing_structure_solution     '<i>SHELXS97</i> (Sheldrick, 2008)'
_computing_structure_refinement     '<i>SHELXL97</i> (Sheldrick, 2008)'
_computing_molecular_graphics
        '<i>ORTEP-3</i> (Farrugia, 2012) and <i>DIAMOND</i> (Brandenburg, 1998)'
_computing_publication_material     '<i>SHELXL97</i> (Sheldrick, 2008)'
loop_
    _atom_site_type_symbol
    _atom_site_label
    _atom_site_fract_x
    _atom_site_fract_y
    _atom_site_fract_z
    _atom_site_U_iso_or_equiv
    _atom_site_adp_type
    _atom_site_calc_flag
    _atom_site_refinement_flags
    _atom_site_occupancy
    _atom_site_symmetry_multiplicity
    _atom_site_disorder_assembly
    _atom_site_disorder_group
    Br Br1 0.18802(2) 0.38853(2) -0.025225(15) 0.03036(7) Uani d . 1 2 . .
    S S1 0.79138(5) 0.80682(5) 0.39342(4) 0.02209(10) Uani d . 1 2 . .
    F F1 0.76843(15) 1.06406(14) 0.57145(10) 0.0342(3) Uani d . 1 2 . .
    O O1 0.30062(15) 0.63538(16) 0.51032(10) 0.0230(2) Uani d . 1 2 . .
    O O2 0.81362(17) 0.67220(17) 0.30799(12) 0.0288(3) Uani d . 1 2 . .
    C C2 0.4102(2) 0.6196(2) 0.32587(15) 0.0204(3) Uani d . 1 2 . .
    C C3 0.3923(2) 0.5656(2) 0.20019(15) 0.0226(3) Uani d . 1 2 . .
    H H3 0.4940 0.5985 0.1540 0.027 Uiso calc R 1 2 . .
    C C4 0.2202(2) 0.4623(2) 0.14625(15) 0.0233(3) Uani d . 1 2 . .
    C C5 0.0670(2) 0.4087(2) 0.21188(17) 0.0259(4) Uani d . 1 2 . .
    H H5 -0.0484 0.3358 0.1707 0.031 Uiso calc R 1 2 . .
    C C6 0.0840(2) 0.4617(2) 0.33594(17) 0.0263(4) Uani d . 1 2 . .
    H H6 -0.0177 0.4280 0.3823 0.032 Uiso calc R 1 2 . .
    C C7 0.2565(2) 0.5663(2) 0.38940(15) 0.0215(3) Uani d . 1 2 . .
    C C8 0.4844(2) 0.7334(2) 0.52480(15) 0.0211(3) Uani d . 1 2 . .
    C C9 0.5539(2) 0.8209(2) 0.64851(16) 0.0220(3) Uani d . 1 2 . .
    C C1 0.5573(2) 0.7274(2) 0.41604(15) 0.0204(3) Uani d . 1 2 . .
    C C10 0.6932(2) 0.9831(2) 0.66985(16) 0.0254(3) Uani d . 1 2 . .
    C C11 0.7582(3) 1.0711(3) 0.78519(18) 0.0318(4) Uani d . 1 2 . .
    H H11 0.8551 1.1819 0.7955 0.038 Uiso calc R 1 2 . .
    C C12 0.6776(3) 0.9923(3) 0.88561(18) 0.0351(4) Uani d . 1 2 . .
    H H12 0.7205 1.0491 0.9666 0.042 Uiso calc R 1 2 . .
    C C13 0.5350(3) 0.8319(3) 0.86937(17) 0.0323(4) Uani d . 1 2 . .
    H H13 0.4798 0.7804 0.9391 0.039 Uiso calc R 1 2 . .
    C C14 0.4722(2) 0.7457(2) 0.75239(16) 0.0253(3) Uani d . 1 2 . .
    H H14 0.3740 0.6358 0.7421 0.030 Uiso calc R 1 2 . .
    C C15 0.7942(3) 0.9770(3) 0.2988(2) 0.0347(4) Uani d . 1 2 . .
    H H15A 0.9165 1.0346 0.2740 0.052 Uiso calc R 1 2 . .
    H H15B 0.7607 1.0617 0.3459 0.052 Uiso calc R 1 2 . .
    H H15C 0.7070 0.9275 0.2249 0.052 Uiso calc R 1 2 . .
loop_
    _atom_site_aniso_label
    _atom_site_aniso_U_11
    _atom_site_aniso_U_22
    _atom_site_aniso_U_33
    _atom_site_aniso_U_12
    _atom_site_aniso_U_13
    _atom_site_aniso_U_23
    Br1 0.02712(10) 0.04006(13) 0.02189(10) 0.01183(8) 0.00002(7) -0.00229(7)
    S1 0.01598(18) 0.0224(2) 0.0267(2) 0.00551(15) 0.00481(15) 0.00222(16)
    F1 0.0343(6) 0.0261(6) 0.0343(6) 0.0017(4) 0.0110(5) 0.0014(5)
    O1 0.0177(5) 0.0262(6) 0.0223(6) 0.0049(5) 0.0049(4) 0.0011(5)
    O2 0.0247(6) 0.0279(7) 0.0348(7) 0.0104(5) 0.0099(5) -0.0007(5)
    C2 0.0178(7) 0.0202(8) 0.0238(8) 0.0075(6) 0.0043(6) 0.0039(6)
    C3 0.0205(7) 0.0259(9) 0.0228(8) 0.0096(6) 0.0055(6) 0.0035(6)
    C4 0.0243(8) 0.0260(9) 0.0201(8) 0.0103(7) 0.0022(6) 0.0010(6)
    C5 0.0190(7) 0.0285(9) 0.0271(9) 0.0062(6) 0.0013(6) 0.0011(7)
    C6 0.0181(7) 0.0306(9) 0.0277(9) 0.0056(7) 0.0070(6) 0.0028(7)
    C7 0.0204(7) 0.0232(8) 0.0210(8) 0.0079(6) 0.0044(6) 0.0025(6)
    C8 0.0169(7) 0.0204(8) 0.0252(8) 0.0059(6) 0.0035(6) 0.0032(6)
    C9 0.0208(7) 0.0236(8) 0.0237(8) 0.0107(6) 0.0034(6) 0.0013(6)
    C1 0.0173(7) 0.0209(8) 0.0224(8) 0.0061(6) 0.0040(6) 0.0027(6)
    C10 0.0232(8) 0.0265(9) 0.0277(9) 0.0105(7) 0.0049(6) 0.0013(7)
    C11 0.0297(9) 0.0273(10) 0.0361(10) 0.0104(7) -0.0011(7) -0.0059(8)
    C12 0.0415(11) 0.0387(11) 0.0259(9) 0.0187(9) -0.0023(8) -0.0062(8)
    C13 0.0398(10) 0.0368(11) 0.0241(9) 0.0188(8) 0.0045(7) 0.0029(7)
    C14 0.0270(8) 0.0264(9) 0.0251(8) 0.0125(7) 0.0050(7) 0.0045(7)
    C15 0.0338(10) 0.0302(10) 0.0430(11) 0.0116(8) 0.0163(8) 0.0155(8)
_geom_special_details
;
 All esds (except the esd in the dihedral angle between two l.s. planes)
 are estimated using the full covariance matrix.  The cell esds are taken
 into account individually in the estimation of esds in distances, angles
 and torsion angles; correlations between esds in cell parameters are only
 used when they are defined by crystal symmetry.  An approximate (isotropic)
 treatment of cell esds is used for estimating esds involving l.s. planes.
;
loop_
    _geom_bond_atom_site_label_1
    _geom_bond_atom_site_label_2
    _geom_bond_site_symmetry_2
    _geom_bond_distance
    _geom_bond_publ_flag
    Br1 C4 . 1.9001(17) ?
    Br1 O2 2_665 3.0917(13) ?
    S1 O2 . 1.4912(13) ?
    S1 C1 . 1.7756(16) ?
    S1 C15 . 1.795(2) ?
    F1 C10 . 1.358(2) ?
    O1 C7 . 1.371(2) ?
    O1 C8 . 1.3754(19) ?
    C2 C7 . 1.394(2) ?
    C2 C3 . 1.396(2) ?
    C2 C1 . 1.441(2) ?
    C3 C4 . 1.378(2) ?
    C3 H3 . 0.9500 ?
    C4 C5 . 1.404(2) ?
    C5 C6 . 1.378(3) ?
    C5 H5 . 0.9500 ?
    C6 C7 . 1.382(2) ?
    C6 H6 . 0.9500 ?
    C8 C1 . 1.368(2) ?
    C8 C9 . 1.457(2) ?
    C9 C10 . 1.383(2) ?
    C9 C14 . 1.410(2) ?
    C10 C11 . 1.376(3) ?
    C11 C12 . 1.384(3) ?
    C11 H11 . 0.9500 ?
    C12 C13 . 1.384(3) ?
    C12 H12 . 0.9500 ?
    C13 C14 . 1.385(3) ?
    C13 H13 . 0.9500 ?
    C14 H14 . 0.9500 ?
    C15 H15A . 0.9800 ?
    C15 H15B . 0.9800 ?
    C15 H15C . 0.9800 ?
loop_
    _geom_angle_atom_site_label_1
    _geom_angle_atom_site_label_2
    _geom_angle_atom_site_label_3
    _geom_angle_site_symmetry_1
    _geom_angle_site_symmetry_3
    _geom_angle
    _geom_angle_publ_flag
    C4 Br1 O2 . 2_665 170.46(6) ?
    O2 S1 C1 . . 105.91(8) ?
    O2 S1 C15 . . 105.08(9) ?
    C1 S1 C15 . . 97.98(8) ?
    C7 O1 C8 . . 106.82(12) ?
    C7 C2 C3 . . 119.08(15) ?
    C7 C2 C1 . . 105.27(14) ?
    C3 C2 C1 . . 135.64(14) ?
    C4 C3 C2 . . 116.98(14) ?
    C4 C3 H3 . . 121.5 ?
    C2 C3 H3 . . 121.5 ?
    C3 C4 C5 . . 123.17(16) ?
    C3 C4 Br1 . . 118.57(12) ?
    C5 C4 Br1 . . 118.26(13) ?
    C6 C5 C4 . . 120.10(16) ?
    C6 C5 H5 . . 120.0 ?
    C4 C5 H5 . . 120.0 ?
    C5 C6 C7 . . 116.52(15) ?
    C5 C6 H6 . . 121.7 ?
    C7 C6 H6 . . 121.7 ?
    O1 C7 C6 . . 125.39(14) ?
    O1 C7 C2 . . 110.46(14) ?
    C6 C7 C2 . . 124.14(16) ?
    C1 C8 O1 . . 110.58(14) ?
    C1 C8 C9 . . 135.33(15) ?
    O1 C8 C9 . . 114.07(13) ?
    C10 C9 C14 . . 116.90(16) ?
    C10 C9 C8 . . 122.76(15) ?
    C14 C9 C8 . . 120.24(15) ?
    C8 C1 C2 . . 106.87(13) ?
    C8 C1 S1 . . 127.23(13) ?
    C2 C1 S1 . . 125.23(12) ?
    F1 C10 C11 . . 117.24(16) ?
    F1 C10 C9 . . 118.65(15) ?
    C11 C10 C9 . . 124.09(17) ?
    C10 C11 C12 . . 117.63(18) ?
    C10 C11 H11 . . 121.2 ?
    C12 C11 H11 . . 121.2 ?
    C13 C12 C11 . . 120.72(18) ?
    C13 C12 H12 . . 119.6 ?
    C11 C12 H12 . . 119.6 ?
    C12 C13 C14 . . 120.58(18) ?
    C12 C13 H13 . . 119.7 ?
    C14 C13 H13 . . 119.7 ?
    C13 C14 C9 . . 120.05(17) ?
    C13 C14 H14 . . 120.0 ?
    C9 C14 H14 . . 120.0 ?
    S1 C15 H15A . . 109.5 ?
    S1 C15 H15B . . 109.5 ?
    H15A C15 H15B . . 109.5 ?
    S1 C15 H15C . . 109.5 ?
    H15A C15 H15C . . 109.5 ?
    H15B C15 H15C . . 109.5 ?
loop_
    _geom_torsion_atom_site_label_1
    _geom_torsion_atom_site_label_2
    _geom_torsion_atom_site_label_3
    _geom_torsion_atom_site_label_4
    _geom_torsion_site_symmetry_1
    _geom_torsion_site_symmetry_2
    _geom_torsion_site_symmetry_3
    _geom_torsion_site_symmetry_4
    _geom_torsion
    _geom_torsion_publ_flag
    C7 C2 C3 C4 . . . . 0.5(2) ?
    C1 C2 C3 C4 . . . . -178.32(19) ?
    C2 C3 C4 C5 . . . . -1.0(3) ?
    C2 C3 C4 Br1 . . . . 178.97(12) ?
    C3 C4 C5 C6 . . . . 1.1(3) ?
    Br1 C4 C5 C6 . . . . -178.93(14) ?
    C4 C5 C6 C7 . . . . -0.5(3) ?
    C8 O1 C7 C6 . . . . -178.84(18) ?
    C8 O1 C7 C2 . . . . -0.24(19) ?
    C5 C6 C7 O1 . . . . 178.44(17) ?
    C5 C6 C7 C2 . . . . 0.0(3) ?
    C3 C2 C7 O1 . . . . -178.64(15) ?
    C1 C2 C7 O1 . . . . 0.50(19) ?
    C3 C2 C7 C6 . . . . 0.0(3) ?
    C1 C2 C7 C6 . . . . 179.13(17) ?
    C7 O1 C8 C1 . . . . -0.15(19) ?
    C7 O1 C8 C9 . . . . 178.42(14) ?
    C1 C8 C9 C10 . . . . 32.8(3) ?
    O1 C8 C9 C10 . . . . -145.32(16) ?
    C1 C8 C9 C14 . . . . -151.1(2) ?
    O1 C8 C9 C14 . . . . 30.8(2) ?
    O1 C8 C1 C2 . . . . 0.46(19) ?
    C9 C8 C1 C2 . . . . -177.68(19) ?
    O1 C8 C1 S1 . . . . -170.46(12) ?
    C9 C8 C1 S1 . . . . 11.4(3) ?
    C7 C2 C1 C8 . . . . -0.58(19) ?
    C3 C2 C1 C8 . . . . 178.35(19) ?
    C7 C2 C1 S1 . . . . 170.58(13) ?
    C3 C2 C1 S1 . . . . -10.5(3) ?
    O2 S1 C1 C8 . . . . 137.85(16) ?
    C15 S1 C1 C8 . . . . -113.90(17) ?
    O2 S1 C1 C2 . . . . -31.49(17) ?
    C15 S1 C1 C2 . . . . 76.75(16) ?
    C14 C9 C10 F1 . . . . -176.38(15) ?
    C8 C9 C10 F1 . . . . -0.1(3) ?
    C14 C9 C10 C11 . . . . 1.8(3) ?
    C8 C9 C10 C11 . . . . 178.11(17) ?
    F1 C10 C11 C12 . . . . 177.61(17) ?
    C9 C10 C11 C12 . . . . -0.6(3) ?
    C10 C11 C12 C13 . . . . -0.9(3) ?
    C11 C12 C13 C14 . . . . 1.0(3) ?
    C12 C13 C14 C9 . . . . 0.2(3) ?
    C10 C9 C14 C13 . . . . -1.6(3) ?
    C8 C9 C14 C13 . . . . -177.98(16) ?
loop_
    _geom_hbond_atom_site_label_D
    _geom_hbond_atom_site_label_H
    _geom_hbond_atom_site_label_A
    _geom_hbond_site_symmetry_A
    _geom_hbond_distance_DH
    _geom_hbond_distance_HA
    _geom_hbond_distance_DA
    _geom_hbond_angle_DHA
    C6 H6 O1 2_566 0.95 2.52 3.4633(19) 172.6
    C14 H14 O2 2_666 0.95 2.44 3.365(2) 163.7
_iucr_refine_instructions_details
;
TITL 1175 IN P-1
CELL  0.71073  7.98770  8.35230 10.89080 93.14600 94.60500 112.15000
ZERR 2  0.00010  0.00020  0.00020  0.00100  0.00100  0.00100
LATT 1
SFAC C H O F S BR
UNIT 30 20 4 2 2 2
TEMP -100
PLAN 30
FMAP 2
L.S. 15
ACTA
CONF
EQIV $1 -X, 1-Y, 1-Z
EQIV $2 1-X, 1-Y, 1-Z
EQIV $3 1-X, 1-Y, -Z
HTAB C6 O1_$1
HTAB C14 O2_$2
MPLA 9 C1 C2 C3 C4 C5 C6 C7 O1 C8
MPLA 6 C9 C10 C11 C12 C13 C14
BOND
BOND $H
BIND BR1 O2_$3
WGHT    0.034300    0.193100
FVAR       0.21141
BR1   6    0.188016    0.388534   -0.025225    11.00000    0.02712    0.04006 =
         0.02189   -0.00229    0.00002    0.01183
S1    5    0.791382    0.806818    0.393418    11.00000    0.01598    0.02243 =
         0.02666    0.00222    0.00481    0.00551
F1    4    0.768428    1.064065    0.571450    11.00000    0.03434    0.02611 =
         0.03430    0.00138    0.01096    0.00166
O1    3    0.300622    0.635379    0.510317    11.00000    0.01766    0.02616 =
         0.02234    0.00106    0.00490    0.00494
O2    3    0.813623    0.672204    0.307995    11.00000    0.02468    0.02786 =
         0.03482   -0.00065    0.00991    0.01037
C2    1    0.410247    0.619607    0.325874    11.00000    0.01784    0.02023 =
         0.02382    0.00391    0.00434    0.00754
C3    1    0.392261    0.565552    0.200190    11.00000    0.02046    0.02590 =
         0.02277    0.00352    0.00547    0.00961
AFIX  43
H3    2    0.494045    0.598483    0.153955    11.00000   -1.20000
AFIX   0
C4    1    0.220183    0.462275    0.146252    11.00000    0.02428    0.02603 =
         0.02010    0.00097    0.00215    0.01032
C5    1    0.067043    0.408693    0.211884    11.00000    0.01897    0.02849 =
         0.02714    0.00114    0.00126    0.00616
AFIX  43
H5    2   -0.048432    0.335807    0.170731    11.00000   -1.20000
AFIX   0
C6    1    0.083955    0.461661    0.335935    11.00000    0.01812    0.03058 =
         0.02767    0.00278    0.00697    0.00561
AFIX  43
H6    2   -0.017718    0.427995    0.382274    11.00000   -1.20000
AFIX   0
C7    1    0.256483    0.566281    0.389401    11.00000    0.02036    0.02323 =
         0.02096    0.00253    0.00442    0.00787
C8    1    0.484369    0.733368    0.524799    11.00000    0.01688    0.02040 =
         0.02515    0.00323    0.00349    0.00594
C9    1    0.553906    0.820926    0.648512    11.00000    0.02085    0.02359 =
         0.02366    0.00127    0.00342    0.01065
C1    1    0.557333    0.727437    0.416041    11.00000    0.01732    0.02094 =
         0.02241    0.00269    0.00395    0.00614
C10   1    0.693164    0.983113    0.669851    11.00000    0.02316    0.02645 =
         0.02772    0.00130    0.00488    0.01054
C11   1    0.758232    1.071091    0.785193    11.00000    0.02969    0.02730 =
         0.03607   -0.00592   -0.00108    0.01038
AFIX  43
H11   2    0.855054    1.181928    0.795534    11.00000   -1.20000
AFIX   0
C12   1    0.677577    0.992333    0.885612    11.00000    0.04151    0.03866 =
         0.02587   -0.00620   -0.00234    0.01874
AFIX  43
H12   2    0.720549    1.049074    0.966559    11.00000   -1.20000
AFIX   0
C13   1    0.535044    0.831863    0.869374    11.00000    0.03985    0.03683 =
         0.02406    0.00295    0.00450    0.01881
AFIX  43
H13   2    0.479827    0.780378    0.939089    11.00000   -1.20000
AFIX   0
C14   1    0.472198    0.745672    0.752391    11.00000    0.02699    0.02637 =
         0.02514    0.00451    0.00505    0.01247
AFIX  43
H14   2    0.373958    0.635756    0.742116    11.00000   -1.20000
AFIX   0
C15   1    0.794207    0.976997    0.298846    11.00000    0.03384    0.03019 =
         0.04296    0.01555    0.01626    0.01158
AFIX 137
H15A  2    0.916462    1.034618    0.274047    11.00000   -1.50000
H15B  2    0.760721    1.061747    0.345920    11.00000   -1.50000
H15C  2    0.706982    0.927540    0.224937    11.00000   -1.50000
HKLF 4
REM  1175 IN P-1
REM R1 =  0.0263 for   3043 Fo > 4sig(Fo)  and  0.0295 for all   3333 data
REM    182 parameters refined using      0 restraints
END
WGHT      0.0343      0.1931
REM Highest difference peak  0.539,  deepest hole -0.467,  1-sigma level  0.096
Q1    1   0.0897  0.4183 -0.0131  11.00000  0.05    0.54
Q2    1   0.2791  0.3613 -0.0390  11.00000  0.05    0.41
Q3    1   0.1191  0.4620 -0.1015  11.00000  0.05    0.35
Q4    1   0.1498  0.2958  0.0090  11.00000  0.05    0.35
Q5    1   0.8181  0.9022  0.3550  11.00000  0.05    0.30
Q6    1   0.8726  0.8527  0.4598  11.00000  0.05    0.29
Q7    1   0.1416  0.5354 -0.0221  11.00000  0.05    0.28
Q8    1   0.0774  0.5458  0.0056  11.00000  0.05    0.28
Q9    1   0.8384  0.6279  0.3728  11.00000  0.05    0.27
Q10   1   0.9081  1.3351  0.8358  11.00000  0.05    0.27
Q11   1   0.0975  0.5706  0.1013  11.00000  0.05    0.27
Q12   1  -0.0271  0.4336 -0.0358  11.00000  0.05    0.27
Q13   1   0.3383  0.5582  0.3598  11.00000  0.05    0.27
Q14   1   0.8943  0.6691  0.3390  11.00000  0.05    0.26
Q15   1   0.0195  0.4881  0.0355  11.00000  0.05    0.26
Q16   1   0.3351  0.4167  0.3483  11.00000  0.05    0.24
Q17   1   0.9217  0.6243  0.2772  11.00000  0.05    0.24
Q18   1  -0.0924  0.5232  0.1808  11.00000  0.05    0.24
Q19   1   0.2412  0.3489  0.3969  11.00000  0.05    0.23
Q20   1   0.5003  0.6175  0.9036  11.00000  0.05    0.23
Q21   1   0.5783  0.6735  0.8465  11.00000  0.05    0.22
Q22   1   1.1573  1.1904  0.2987  11.00000  0.05    0.22
Q23   1   0.5255  0.7600  0.4665  11.00000  0.05    0.22
Q24   1   0.4523  0.5009  0.4755  11.00000  0.05    0.22
Q25   1   0.5000  1.0000  0.5000  10.50000  0.05    0.22
Q26   1   0.5040  1.0505  0.6794  11.00000  0.05    0.22
Q27   1   0.7214  0.6964  0.6805  11.00000  0.05    0.22
Q28   1   0.4066  0.5812  0.2637  11.00000  0.05    0.21
Q29   1   0.2990  0.3128  0.2654  11.00000  0.05    0.21
Q30   1   0.3922  0.4583  0.4247  11.00000  0.05    0.21
;
