# Supplementary material for: 5-Bromo-2-(2-fluoro­phen­yl)-3-methyl­sulfinyl-1-benzo­furan
Source: Acta Crystallogr Sect E Struct Rep Online. 2013 Apr 24;69(Pt 5):o784. doi: 10.1107/S1600536813010519 (PMC3648308; doi:10.1107/S1600536813010519)
Supplement: Supplementary file 2 [file e-69-0o784-Isup2.hkl]

# 
# h,k,l, Fc-squared, Fo-squared, sigma(Fo-squared) and status flag 
# 
data_I
_shelx_title ' 1175 IN P-1' 
_shelx_refln_list_code          4 
_shelx_F_calc_maximum      171.94 
_exptl_crystal_F_000       352.00 
_reflns_d_resolution_high  0.7479 
 
loop_ 
 _symmetry_equiv_pos_as_xyz 
 'x, y, z' 
 '-x, -y, -z' 
 
_cell_length_a     7.9877 
_cell_length_b     8.3523 
_cell_length_c    10.8908 
_cell_angle_alpha  93.146 
_cell_angle_beta   94.605 
_cell_angle_gamma 112.150 
 
_shelx_F_squared_multiplier     1.000 
 
loop_ 
 _refln_index_h 
 _refln_index_k 
 _refln_index_l 
 _refln_F_squared_calc 
 _refln_F_squared_meas 
 _refln_F_squared_sigma 
 _refln_observed_status 
   1   0   0      340.88      365.34      8.15 o 
   2   0   0     7565.36     6686.32    119.18 o 
   3   0   0     6361.88     6277.26    114.77 o 
   4   0   0     1429.13     1491.31     27.30 o 
   5   0   0     2054.56     1931.48     35.29 o 
   6   0   0       95.63      113.76      3.40 o 
   7   0   0      636.48      635.21     14.25 o 
   8   0   0      931.94      937.95     21.64 o 
   9   0   0        7.02       11.67      3.01 o 
 -10   1   0       78.23       86.42      7.52 o 
  -9   1   0       21.55       20.51      3.93 o 
  -8   1   0        9.09        9.21      2.49 o 
  -7   1   0      835.70      854.83     24.22 o 
  -6   1   0      407.32      394.77      9.09 o 
  -5   1   0      794.58      775.92     16.38 o 
  -4   1   0     1432.59     1430.07     29.00 o 
  -3   1   0      193.92      219.00      5.61 o 
  -2   1   0     2777.52     2865.79     73.77 o 
  -1   1   0      743.75      824.72     21.00 o 
   0   1   0     2288.82     2349.76     67.55 o 
   1   1   0     6422.56     6078.75    199.01 o 
   2   1   0     2716.48     2902.13     47.73 o 
   3   1   0     1293.46     1239.44     20.75 o 
   4   1   0     3981.25     4183.79     68.91 o 
   5   1   0      211.40      213.50      5.24 o 
   6   1   0     1021.86      989.47     18.82 o 
   7   1   0      296.23      316.17      7.13 o 
   8   1   0      460.67      502.65     18.74 o 
   9   1   0      729.03      701.10     34.67 o 
 -10   2   0      136.19      156.29      8.23 o 
  -9   2   0       38.27       41.41      3.57 o 
  -8   2   0       20.38       21.52      2.72 o 
  -7   2   0      398.56      379.70     10.49 o 
  -6   2   0     1432.14     1459.75     34.50 o 
  -5   2   0      196.17      195.75      5.66 o 
  -4   2   0      921.12      846.00     20.12 o 
  -3   2   0     3690.00     3857.16     76.86 o 
  -2   2   0    18638.08    15757.37    541.45 o 
  -1   2   0       16.25       18.88      0.87 o 
   0   2   0      472.25      524.08     17.25 o 
   1   2   0     4450.72     4778.59     85.71 o 
   2   2   0      638.18      618.42     10.65 o 
   3   2   0       22.88       36.94      1.39 o 
   4   2   0     1069.32     1111.12     19.01 o 
   5   2   0      152.48      143.24      3.89 o 
   6   2   0      147.03      132.67      3.96 o 
   7   2   0      179.91      187.61      5.64 o 
   8   2   0        0.29        0.70      2.10 o 
 -10   3   0       83.36       78.83      5.83 o 
  -9   3   0      482.33      491.08     17.79 o 
  -8   3   0      358.35      361.30     12.56 o 
  -7   3   0     1384.82     1359.53     32.55 o 
  -6   3   0     1019.30     1003.72     24.08 o 
  -5   3   0      253.92      250.28      6.30 o 
  -4   3   0      516.28      497.39     10.51 o 
  -3   3   0       91.12      105.99      2.59 o 
  -2   3   0      126.09      142.90      5.72 o 
  -1   3   0       91.64       91.37      2.70 o 
   0   3   0     1301.11     1422.15     49.44 o 
   1   3   0        6.18        9.30      1.27 o 
   2   3   0     3626.34     4034.66     66.30 o 
   3   3   0       27.39       30.75      1.43 o 
   4   3   0       69.54       72.87      2.38 o 
   5   3   0      218.05      225.52      6.12 o 
   6   3   0       45.64       38.38      2.56 o 
   7   3   0      159.86      143.80      5.04 o 
   8   3   0       16.62       10.45      2.79 o 
 -10   4   0       94.34      110.90      8.72 o 
  -9   4   0      371.65      385.34     14.44 o 
  -8   4   0     1467.68     1458.41     35.07 o 
  -7   4   0       65.27       71.61      3.39 o 
  -6   4   0      823.38      777.12     18.94 o 
  -5   4   0     2812.63     2852.80     57.18 o 
  -4   4   0      953.99      995.49     18.82 o 
  -3   4   0     1695.19     1654.77     31.77 o 
  -2   4   0       21.13       20.43      1.85 o 
  -1   4   0     3437.43     3575.73     96.80 o 
   0   4   0      829.01      806.49     18.32 o 
   1   4   0      186.20      192.85      4.29 o 
   2   4   0     1918.42     2026.24     33.87 o 
   3   4   0       12.87       13.33      1.41 o 
   4   4   0      103.79       94.37      3.75 o 
   5   4   0       77.47       74.81      3.29 o 
   6   4   0       27.67       30.47      2.70 o 
   7   4   0       24.59       32.05      3.18 o 
 -10   5   0      563.31      574.76     15.87 o 
  -9   5   0       51.87       49.14      3.64 o 
  -8   5   0      520.37      530.45     14.07 o 
  -7   5   0      399.57      399.17     10.72 o 
  -6   5   0       39.15       40.05      3.46 o 
  -5   5   0      656.36      643.30     12.95 o 
  -4   5   0     1187.83     1195.68     27.31 o 
  -3   5   0      177.83      160.20      4.74 o 
  -2   5   0     1925.55     1834.19     36.46 o 
  -1   5   0      114.00      130.38      7.14 o 
   0   5   0     3164.88     3438.91     77.76 o 
   1   5   0      578.62      575.00     12.73 o 
   2   5   0      335.37      350.90      7.43 o 
   3   5   0      724.28      761.88     14.93 o 
   4   5   0      286.88      260.95      6.30 o 
   5   5   0      471.62      428.78     10.62 o 
   6   5   0      154.48      148.61      5.47 o 
 -10   6   0       23.94       32.17      7.45 o 
  -9   6   0        4.20        5.87      2.57 o 
  -8   6   0      152.62      145.34      5.50 o 
  -7   6   0      637.21      642.50     15.42 o 
  -6   6   0      714.44      693.05     20.71 o 
  -5   6   0      272.19      280.05     13.82 o 
  -4   6   0     1306.73     1299.98     34.97 o 
  -3   6   0       28.22       25.75      1.40 o 
  -2   6   0      366.16      351.90     11.64 o 
  -1   6   0      497.64      496.51     14.88 o 
   0   6   0      100.94      108.01      5.29 o 
   1   6   0      450.14      435.86     10.26 o 
   2   6   0      321.05      331.23      8.36 o 
   3   6   0      283.85      289.05      7.17 o 
   4   6   0      244.57      265.58      7.31 o 
   5   6   0       10.09        7.64      2.38 o 
   6   6   0       66.65       58.41      4.81 o 
 -10   7   0        8.79        7.25      3.49 o 
  -9   7   0        3.78        2.27      2.68 o 
  -8   7   0       61.57       55.01      3.71 o 
  -7   7   0        3.59        7.86      3.16 o 
  -6   7   0      102.48      107.19      4.87 o 
  -5   7   0        0.29        1.53      1.96 o 
  -4   7   0        8.52        7.27      3.36 o 
  -3   7   0      171.00      171.24      9.84 o 
  -2   7   0       31.34       30.30      3.13 o 
  -1   7   0       75.80       65.38      4.62 o 
   0   7   0       36.06       35.35      3.89 o 
   1   7   0       62.50       49.48      4.66 o 
   2   7   0      525.54      509.53     13.50 o 
   3   7   0       13.85       19.23      3.20 o 
   4   7   0       21.34       21.18      4.57 o 
   5   7   0      177.03      191.98      8.85 o 
  -9   8   0      194.68      201.71      7.87 o 
  -8   8   0       83.20       90.05      6.46 o 
  -7   8   0      341.64      323.22     16.12 o 
  -6   8   0      288.22      284.31     25.28 o 
  -5   8   0       44.26       43.02     13.98 o 
  -4   8   0      189.39      170.11      8.01 o 
  -3   8   0       10.55        6.79      4.81 o 
  -2   8   0       39.07       40.63      4.81 o 
  -1   8   0       40.18       36.96      4.02 o 
   0   8   0        2.21        0.89      3.69 o 
   1   8   0      113.92      116.65      7.48 o 
   2   8   0       20.15       12.75      4.51 o 
   3   8   0        1.08        0.27      3.55 o 
  -9   9   0        9.67       11.83      3.66 o 
  -8   9   0      192.44      195.22      8.57 o 
  -7   9   0       22.67       19.20      4.52 o 
  -6   9   0       38.16       40.73      3.88 o 
  -5   9   0      184.02      173.24      8.48 o 
  -4   9   0        1.69       -0.06      2.55 o 
  -3   9   0      259.96      237.62     39.38 o 
  -2   9   0        1.68        2.42      4.81 o 
  -1   9   0        0.65       -3.00      3.00 o 
   0   9   0      220.18      231.34     22.15 o 
   1   9   0       16.44       16.58      4.63 o 
   2   9   0        3.71        4.70      4.66 o 
  -8  10   0       71.45       75.56      5.09 o 
  -7  10   0       77.30       80.05      4.92 o 
  -6  10   0        3.49        1.44      3.01 o 
  -5  10   0      116.73      125.77      9.73 o 
  -4  10   0       88.29       83.01      5.81 o 
  -3  10   0       68.92       71.45      5.71 o 
  -2  10   0      167.35      182.80     11.19 o 
  -1  10   0        9.02        7.42      4.59 o 
   0  10   0       36.83       39.48      5.40 o 
  -5  11   0        1.69        1.54      7.05 o 
  -4  11   0       22.62       18.72      9.40 o 
  -3  11   0      150.54      138.62     15.89 o 
   3 -11   1       84.42       76.63      6.20 o 
   4 -11   1       61.53       58.94      5.54 o 
   5 -11   1       71.44       71.62      5.64 o 
   0 -10   1       21.44       17.56      5.48 o 
   1 -10   1        1.01        2.91      4.00 o 
   2 -10   1       12.68       20.69      4.18 o 
   3 -10   1        4.73        4.40      3.69 o 
   4 -10   1        1.47        2.71      2.96 o 
   5 -10   1       18.45       17.59      3.43 o 
   6 -10   1       57.75       57.72      5.82 o 
   7 -10   1       48.38       48.73      7.69 o 
  -2  -9   1        0.94       -4.61      5.03 o 
  -1  -9   1      161.80      150.74      8.97 o 
   0  -9   1       11.57        3.88      3.80 o 
   1  -9   1       13.70       15.85      3.84 o 
   2  -9   1       14.96       15.89      3.49 o 
   3  -9   1       20.03       24.59      3.58 o 
   4  -9   1        8.34       12.46      3.92 o 
   5  -9   1       26.29       25.51      8.61 o 
   6  -9   1       17.55       19.36      5.26 o 
   7  -9   1        6.10        6.02      2.54 o 
   8  -9   1       40.13       37.66      4.47 o 
   9  -9   1       22.79       25.04      3.74 o 
  -3  -8   1      117.97      120.16      5.78 o 
  -2  -8   1      404.70      421.51     14.18 o 
  -1  -8   1        0.99       -3.28      3.28 o 
   0  -8   1      347.97      342.27     14.07 o 
   1  -8   1      381.04      402.50     15.79 o 
   2  -8   1       99.24       88.78      5.48 o 
   3  -8   1      281.84      251.53     26.96 o 
   4  -8   1       45.22       55.33      4.92 o 
   5  -8   1      411.99      361.74     34.90 o 
   6  -8   1      168.15      167.58     17.23 o 
   7  -8   1       32.53       28.49      2.76 o 
   8  -8   1      265.61      247.24      9.92 o 
   9  -8   1       23.53       14.64      5.59 o 
  -5  -7   1       20.59       23.24      4.30 o 
  -4  -7   1      205.92      193.45     16.05 o 
  -3  -7   1        0.65        1.91      2.55 o 
  -2  -7   1      140.63      150.09      6.99 o 
  -1  -7   1      649.75      687.56     20.22 o 
   0  -7   1       11.70       11.60      3.00 o 
   1  -7   1     1404.58     1460.95     48.87 o 
   2  -7   1      434.48      420.68     15.75 o 
   3  -7   1      402.16      377.05     32.56 o 
   4  -7   1      330.44      318.54     11.78 o 
   5  -7   1       44.07       47.75      3.43 o 
   6  -7   1      678.64      655.17     16.91 o 
   7  -7   1      249.27      241.50      9.55 o 
   8  -7   1        0.06        3.49      2.08 o 
   9  -7   1      661.90      658.20     16.53 o 
  10  -7   1      108.23      111.12      6.94 o 
  -6  -6   1      140.68      143.33      5.56 o 
  -5  -6   1      171.75      174.55      5.83 o 
  -4  -6   1       47.58       51.59      3.19 o 
  -3  -6   1      520.47      520.69     10.72 o 
  -2  -6   1       43.21       53.28      3.09 o 
  -1  -6   1     1683.73     1811.34     42.89 o 
   0  -6   1      671.26      674.06     20.28 o 
   1  -6   1      142.13      127.68      5.05 o 
   2  -6   1     2371.69     2422.71     54.85 o 
   3  -6   1      255.71      238.29      7.65 o 
   4  -6   1      353.20      335.99      8.44 o 
   5  -6   1     1551.64     1530.22     31.45 o 
   6  -6   1      277.53      263.98      7.14 o 
   7  -6   1      432.51      428.02     11.39 o 
   8  -6   1      631.97      623.24     16.14 o 
   9  -6   1      313.32      316.31      9.74 o 
  10  -6   1      499.84      519.90     27.34 o 
  -7  -5   1        0.21       -2.07      2.54 o 
  -6  -5   1        5.33        4.80      2.74 o 
  -5  -5   1        3.41        4.31      2.08 o 
  -4  -5   1        5.13        4.67      1.63 o 
  -3  -5   1        6.94        8.14      1.50 o 
  -2  -5   1      295.28      277.75      6.11 o 
  -1  -5   1      147.16      172.17      4.85 o 
   0  -5   1      682.58      701.51     14.98 o 
   1  -5   1      244.43      235.10      6.23 o 
   2  -5   1      225.04      272.24      6.95 o 
   3  -5   1     3911.78     3970.32     92.14 o 
   4  -5   1      320.47      315.59     10.65 o 
   5  -5   1      386.07      386.64      7.89 o 
   6  -5   1     1952.34     1912.07     44.64 o 
   7  -5   1      448.83      448.93     11.85 o 
   8  -5   1     1084.52     1090.09     26.78 o 
   9  -5   1        7.16        4.11      2.53 o 
  10  -5   1      198.78      200.36      8.98 o 
  -7  -4   1      155.83      172.15      5.88 o 
  -6  -4   1       82.98       94.17      3.99 o 
  -5  -4   1      613.50      560.70     14.30 o 
  -4  -4   1        2.31        2.36      1.44 o 
  -3  -4   1     1024.79     1067.44     20.10 o 
  -2  -4   1      193.38      176.20      4.19 o 
  -1  -4   1      168.24      169.54      4.44 o 
   0  -4   1     2312.70     2500.20     58.13 o 
   1  -4   1      531.12      542.38     12.81 o 
   2  -4   1       35.03       43.52      1.45 o 
   3  -4   1     4922.06     5172.35    131.45 o 
   4  -4   1      283.29      315.01      6.93 o 
   5  -4   1       24.66       22.21      1.17 o 
   6  -4   1      176.44      177.76      5.48 o 
   7  -4   1       14.25       19.74      2.13 o 
   8  -4   1      125.43      131.49      5.20 o 
   9  -4   1       49.72       50.91      4.51 o 
  10  -4   1       27.20       31.23      6.04 o 
  -8  -3   1       99.39       96.31      5.18 o 
  -7  -3   1      658.58      670.51     15.38 o 
  -6  -3   1       71.87       70.40      3.27 o 
  -5  -3   1      104.71      110.78      4.25 o 
  -4  -3   1     1238.14     1217.11     20.78 o 
  -3  -3   1        8.88        6.55      0.99 o 
  -2  -3   1     1853.64     1929.38     32.11 o 
  -1  -3   1      815.30      816.14     19.26 o 
   0  -3   1        3.34        4.98      0.79 o 
   1  -3   1    16195.96    14068.36    400.11 o 
   2  -3   1      919.90      941.80     29.17 o 
   3  -3   1     1157.04     1174.28     41.52 o 
   4  -3   1     4861.37     4910.68     90.73 o 
   5  -3   1      436.95      441.76      9.60 o 
   6  -3   1      896.04      882.22     21.42 o 
   7  -3   1       36.37       43.93      4.16 o 
   8  -3   1      501.19      505.79     13.67 o 
   9  -3   1       72.09       60.98      4.96 o 
  10  -3   1       10.59       10.28      3.97 o 
  -8  -2   1      212.24      201.74      6.22 o 
  -7  -2   1      471.90      443.10     10.65 o 
  -6  -2   1     1101.44     1089.04     20.72 o 
  -5  -2   1      257.94      233.32      5.43 o 
  -4  -2   1     1507.53     1448.10     24.44 o 
  -3  -2   1     2844.33     2985.59     49.30 o 
  -2  -2   1     1090.84     1202.11     20.20 o 
  -1  -2   1     4881.03     4934.88     88.69 o 
   0  -2   1     1774.13     1962.46     72.76 o 
   1  -2   1    29564.11    20249.29   2641.70 o 
   2  -2   1      458.32      450.40     18.62 o 
   3  -2   1       72.39       76.06      1.86 o 
   4  -2   1     1100.95     1076.98     21.92 o 
   5  -2   1      448.92      432.99     11.01 o 
   6  -2   1      136.28      122.17      4.34 o 
   7  -2   1      454.40      446.54     12.01 o 
   8  -2   1       16.77       19.07      2.94 o 
   9  -2   1      479.91      489.73     19.89 o 
  10  -2   1      121.84      124.18      7.33 o 
  -9  -1   1       11.22        9.54      3.16 o 
  -8  -1   1      127.21      125.69      4.86 o 
  -7  -1   1      323.42      327.21      7.35 o 
  -6  -1   1      429.81      433.05      9.00 o 
  -5  -1   1     3340.12     3236.23     58.75 o 
  -4  -1   1        7.39        8.19      1.09 o 
  -3  -1   1     3088.79     3081.08     50.76 o 
  -2  -1   1     4037.40     4156.88     68.18 o 
  -1  -1   1     5293.32     5183.69    157.00 o 
   0  -1   1     5066.44     5395.20    193.37 o 
   1  -1   1      191.85      212.37      6.63 o 
   2  -1   1    13282.86    10723.48    290.38 o 
   3  -1   1     4694.30     4571.04    104.96 o 
   4  -1   1      145.42      127.67      3.96 o 
   5  -1   1     4833.89     4951.27     99.21 o 
   6  -1   1        2.05        1.75      1.50 o 
   7  -1   1      465.10      470.35     12.56 o 
   8  -1   1      502.73      541.59     14.54 o 
   9  -1   1       57.44       59.20      5.28 o 
  10  -1   1      531.41      553.06     30.77 o 
  -9   0   1       39.15       39.79      3.43 o 
  -8   0   1       34.20       34.84      2.80 o 
  -7   0   1      415.96      418.29      8.69 o 
  -6   0   1      169.92      143.98      3.78 o 
  -5   0   1     1381.91     1399.88     25.85 o 
  -4   0   1       87.76       86.87      2.16 o 
  -3   0   1       62.83       48.39      1.35 o 
  -2   0   1     1894.73     2067.48     37.16 o 
  -1   0   1     2130.32     2238.14     44.93 o 
   0   0   1      263.73      288.76     11.27 o 
   1   0   1      333.04      348.47      8.44 o 
   2   0   1      511.10      560.40     11.03 o 
   3   0   1     2213.40     2248.14     40.49 o 
   4   0   1     2283.83     2327.99     45.15 o 
   5   0   1      141.65      148.27      3.23 o 
   6   0   1     1166.96     1169.88     24.58 o 
   7   0   1      111.21      112.23      4.09 o 
   8   0   1      276.69      294.34      9.05 o 
   9   0   1      163.48      160.05      8.28 o 
 -10   1   1       88.42      104.44      6.95 o 
  -9   1   1        1.99        1.32      2.65 o 
  -8   1   1      315.98      336.73     11.17 o 
  -7   1   1     1136.11     1088.53     22.99 o 
  -6   1   1      456.26      459.95     10.38 o 
  -5   1   1      949.44      898.19     18.83 o 
  -4   1   1      263.96      234.75      5.43 o 
  -3   1   1       28.90       24.79      1.05 o 
  -2   1   1       68.60       84.98      2.42 o 
  -1   1   1      286.41      325.48      8.32 o 
   0   1   1      600.11      633.39     13.16 o 
   1   1   1     1477.79     1569.36     25.95 o 
   2   1   1       38.79       52.20      1.53 o 
   3   1   1     3444.69     3871.73     63.55 o 
   4   1   1       11.30        9.89      0.99 o 
   5   1   1        3.30        3.96      1.12 o 
   6   1   1       29.73       34.27      2.37 o 
   7   1   1       91.60       89.94      3.06 o 
   8   1   1        8.43        5.27      2.74 o 
   9   1   1        5.55        5.76      3.96 o 
 -10   2   1      106.29      114.60      5.92 o 
  -9   2   1      614.45      647.24     17.19 o 
  -8   2   1      145.19      143.60      6.70 o 
  -7   2   1     1918.83     1931.14     45.46 o 
  -6   2   1      189.49      181.79      5.71 o 
  -5   2   1      686.79      673.47     14.27 o 
  -4   2   1     2614.24     2575.93     59.52 o 
  -3   2   1      137.19      130.53      3.64 o 
  -2   2   1     2538.16     2602.82     66.81 o 
  -1   2   1       76.19       66.95      3.04 o 
   0   2   1      606.87      649.70     13.16 o 
   1   2   1     1665.98     1764.59     29.27 o 
   2   2   1      190.66      196.45      4.01 o 
   3   2   1      711.37      741.49     12.82 o 
   4   2   1      320.96      323.65      6.82 o 
   5   2   1       81.81       84.71      2.91 o 
   6   2   1      185.10      184.66      4.84 o 
   7   2   1       13.11       13.16      2.19 o 
   8   2   1        0.16       -0.56      4.56 o 
 -10   3   1       76.24       85.52      6.67 o 
  -9   3   1      416.52      433.68     12.36 o 
  -8   3   1       36.60       37.96      2.96 o 
  -7   3   1       27.59       29.23      2.50 o 
  -6   3   1     1061.36     1055.63     25.28 o 
  -5   3   1      930.02      910.74     21.78 o 
  -4   3   1      480.84      444.15     10.22 o 
  -3   3   1     6104.34     5984.35    111.61 o 
  -2   3   1      127.43      160.98      5.17 o 
  -1   3   1     3737.11     3674.86    162.64 o 
   0   3   1     1125.71     1249.77     24.97 o 
   1   3   1     3128.57     3353.80     55.29 o 
   2   3   1     1332.45     1284.10     21.63 o 
   3   3   1       38.06       46.86      1.75 o 
   4   3   1      680.00      700.79     12.46 o 
   5   3   1      591.95      565.75     12.16 o 
   6   3   1      151.12      131.38      4.53 o 
   7   3   1      227.91      205.83      8.10 o 
   8   3   1        1.25        1.45      3.33 o 
 -10   4   1       64.76       72.11      4.63 o 
  -9   4   1        3.92        5.87      2.62 o 
  -8   4   1       65.65       73.15      3.80 o 
  -7   4   1      126.65      118.95      4.61 o 
  -6   4   1      281.34      280.16      7.76 o 
  -5   4   1     1738.51     1745.25     35.32 o 
  -4   4   1      282.74      304.67      6.51 o 
  -3   4   1      531.63      489.93     17.28 o 
  -2   4   1      396.87      396.42     10.04 o 
  -1   4   1        4.42        6.47      1.38 o 
   0   4   1      708.20      690.45     16.47 o 
   1   4   1      224.28      228.99      4.97 o 
   2   4   1      193.14      186.55      4.05 o 
   3   4   1     1629.39     1612.01     33.22 o 
   4   4   1       48.05       44.46      2.55 o 
   5   4   1      325.13      347.70     14.07 o 
   6   4   1      295.53      272.80      7.52 o 
   7   4   1       83.55       71.24      4.11 o 
 -10   5   1        8.25        4.82      2.92 o 
  -9   5   1       11.22        8.32      2.70 o 
  -8   5   1       16.13       21.91      3.68 o 
  -7   5   1       56.71       61.60      3.21 o 
  -6   5   1        0.96        1.04      2.00 o 
  -5   5   1      684.62      721.53     21.22 o 
  -4   5   1      143.59      139.93      6.07 o 
  -3   5   1       55.40       55.44      2.39 o 
  -2   5   1      641.90      633.87     12.61 o 
  -1   5   1      134.99      126.58      7.74 o 
   0   5   1      349.75      360.04     10.21 o 
   1   5   1      124.51      117.19      3.17 o 
   2   5   1       37.87       36.45      1.86 o 
   3   5   1      493.91      491.39     10.16 o 
   4   5   1       98.10       98.92      3.88 o 
   5   5   1        6.64        5.00      2.12 o 
   6   5   1      139.51      139.63      5.26 o 
 -10   6   1      118.06      122.58      9.21 o 
  -9   6   1       10.53       14.20      2.85 o 
  -8   6   1      285.84      283.93      8.28 o 
  -7   6   1      332.64      338.61     12.87 o 
  -6   6   1      562.58      538.71     13.02 o 
  -5   6   1      232.06      233.80     10.08 o 
  -4   6   1        9.17       14.91      5.37 o 
  -3   6   1       62.07       59.98      4.70 o 
  -2   6   1       12.19       12.13      2.11 o 
  -1   6   1       28.62       25.85      2.87 o 
   0   6   1        2.44        4.37      2.68 o 
   1   6   1      116.58      117.16      4.61 o 
   2   6   1       16.42       15.43      1.79 o 
   3   6   1       65.48       59.02      2.71 o 
   4   6   1      106.64       93.72      7.04 o 
   5   6   1       18.67       14.58      2.80 o 
 -10   7   1      119.53      138.72      7.74 o 
  -9   7   1      221.64      235.90     15.63 o 
  -8   7   1       10.15       11.29      2.69 o 
  -7   7   1      687.85      691.84     27.87 o 
  -6   7   1      182.14      176.88      6.91 o 
  -5   7   1      102.11       87.54      5.28 o 
  -4   7   1     1160.20     1037.87     62.87 o 
  -3   7   1       85.69       80.49      5.59 o 
  -2   7   1     1046.95      938.14     32.45 o 
  -1   7   1      249.68      231.54     16.11 o 
   0   7   1       30.67       32.67      3.94 o 
   1   7   1      517.43      527.89     19.98 o 
   2   7   1        7.59        9.44      3.02 o 
   3   7   1       37.92       37.22      3.43 o 
   4   7   1      127.29      141.07      9.99 o 
  -9   8   1       85.68       70.78      4.81 o 
  -8   8   1      113.47      125.25     10.85 o 
  -7   8   1        1.85       -2.04      3.64 o 
  -6   8   1      319.85      304.79     19.63 o 
  -5   8   1      199.43      183.12      9.40 o 
  -4   8   1       38.80       33.54      3.42 o 
  -3   8   1      681.51      618.51     22.74 o 
  -2   8   1       60.75       61.96      4.92 o 
  -1   8   1      411.78      387.45     15.45 o 
   0   8   1      247.10      241.81     27.41 o 
   1   8   1        6.12        5.68      8.39 o 
   2   8   1      581.62      599.24     18.17 o 
   3   8   1       64.39       53.84      6.49 o 
  -9   9   1        2.60        3.16      3.45 o 
  -8   9   1       15.32       18.34      6.22 o 
  -7   9   1      184.20      188.24      7.91 o 
  -6   9   1       32.17       37.83      5.37 o 
  -5   9   1      204.16      190.20     11.86 o 
  -4   9   1       53.03       49.43      8.05 o 
  -3   9   1       73.95       61.77      7.27 o 
  -2   9   1      315.94      285.13     12.61 o 
  -1   9   1        0.94       -0.99      3.36 o 
   0   9   1      215.20      212.43     12.87 o 
   1   9   1      200.28      226.55     11.62 o 
   2   9   1      175.45      195.47     25.73 o 
  -7  10   1       12.54       11.09      3.40 o 
  -6  10   1       21.47       20.28      3.69 o 
  -5  10   1       10.13       11.96      3.42 o 
  -4  10   1       99.37       85.01     17.90 o 
  -3  10   1       12.80        6.10      4.70 o 
  -2  10   1       47.63       48.11      5.71 o 
  -1  10   1      105.56      113.65     28.98 o 
   0  10   1       18.81       19.24      7.38 o 
  -5  11   1       14.65       16.47      4.21 o 
  -4  11   1       47.14       42.29      9.06 o 
  -3  11   1        0.32       -0.44      3.86 o 
   3 -11   2        1.25        1.08      7.16 o 
   4 -11   2        6.52        5.53      4.59 o 
   5 -11   2        2.10        1.91      7.05 o 
   0 -10   2       17.42       19.24      7.72 o 
   1 -10   2       29.78       25.87      5.26 o 
   2 -10   2      203.72      186.10      9.70 o 
   3 -10   2        5.35        3.82      3.34 o 
   4 -10   2       65.96       71.88      5.22 o 
   5 -10   2       30.54       35.06      3.85 o 
   6 -10   2       12.89       10.84      2.83 o 
   7 -10   2       71.89       63.77     14.54 o 
  -2  -9   2      174.39      194.58     12.87 o 
  -1  -9   2        3.46        0.99      5.15 o 
   0  -9   2      441.36      475.79     18.79 o 
   1  -9   2      332.83      340.19     14.09 o 
   2  -9   2      247.17      242.79     10.76 o 
   3  -9   2      611.60      586.91     23.72 o 
   4  -9   2        0.88       -2.36      2.36 o 
   5  -9   2       53.80       61.21      5.48 o 
   6  -9   2      391.50      365.74     33.67 o 
   7  -9   2      117.85      109.95      5.99 o 
   8  -9   2      127.00      137.00     13.52 o 
  -4  -8   2       87.54       99.17     11.52 o 
  -3  -8   2        9.74        9.20      3.81 o 
  -2  -8   2       39.09       47.33      4.72 o 
  -1  -8   2      204.16      243.67     11.34 o 
   0  -8   2       75.95       81.09      5.76 o 
   1  -8   2      387.11      416.90     16.22 o 
   2  -8   2      165.79      174.69     10.29 o 
   3  -8   2      126.19      132.56     16.67 o 
   4  -8   2      826.33      750.98     26.60 o 
   5  -8   2       64.45       60.28      3.87 o 
   6  -8   2      443.20      429.17     16.27 o 
   7  -8   2      147.94      160.15      6.35 o 
   8  -8   2       55.40       60.16      3.75 o 
   9  -8   2      430.96      422.73     20.08 o 
  -5  -7   2       36.21       41.48      4.79 o 
  -4  -7   2       51.99       66.61      7.87 o 
  -3  -7   2       87.56      101.35      5.24 o 
  -2  -7   2       20.27       28.49      3.24 o 
  -1  -7   2      369.33      388.40     11.09 o 
   0  -7   2       25.82       23.74      3.05 o 
   1  -7   2      268.57      273.65      9.25 o 
   2  -7   2      409.00      405.54     12.60 o 
   3  -7   2      476.93      488.39     21.00 o 
   4  -7   2     1634.00     1602.33     39.84 o 
   5  -7   2      362.65      344.40     14.79 o 
   6  -7   2        2.32        4.38      1.87 o 
   7  -7   2      861.62      812.36     19.06 o 
   8  -7   2        4.44        2.85      2.14 o 
   9  -7   2      214.95      219.31     15.67 o 
  10  -7   2       70.08       82.12      6.94 o 
  -6  -6   2       89.61       90.76      4.74 o 
  -5  -6   2        1.47       -0.96      2.22 o 
  -4  -6   2       27.06       30.31      2.27 o 
  -3  -6   2       10.66       11.29      2.29 o 
  -2  -6   2        0.59        0.52      1.78 o 
  -1  -6   2        6.77        6.78      1.93 o 
   0  -6   2       74.83       72.53      3.36 o 
   1  -6   2       14.10       11.93      2.04 o 
   2  -6   2      580.29      605.57     14.50 o 
   3  -6   2      918.54      904.12     21.05 o 
   4  -6   2      299.70      330.63     16.17 o 
   5  -6   2      217.51      215.95      7.94 o 
   6  -6   2      113.37      117.66      3.14 o 
   7  -6   2        6.86        8.01      3.20 o 
   8  -6   2      195.39      194.06      6.59 o 
   9  -6   2        9.74       13.53      3.09 o 
  10  -6   2       23.47       22.33      3.90 o 
  -7  -5   2        9.66       10.29      2.84 o 
  -6  -5   2      471.04      464.35     14.84 o 
  -5  -5   2      278.09      257.70      7.21 o 
  -4  -5   2       19.31       21.59      1.99 o 
  -3  -5   2      975.06      959.95     18.45 o 
  -2  -5   2      272.68      279.13      7.07 o 
  -1  -5   2      578.10      595.49     13.07 o 
   0  -5   2      772.22      741.69     19.51 o 
   1  -5   2       32.19       36.67      2.23 o 
   2  -5   2     4290.84     4381.73     97.84 o 
   3  -5   2      366.21      361.62     19.13 o 
   4  -5   2      192.89      192.49      6.86 o 
   5  -5   2      798.71      805.40     15.52 o 
   6  -5   2       20.42       22.76      1.75 o 
   7  -5   2       45.95       48.46      3.91 o 
   8  -5   2       15.06       13.98      2.37 o 
   9  -5   2       45.13       42.18      4.14 o 
  10  -5   2        2.74        0.37      3.43 o 
  -7  -4   2      278.29      278.97     12.88 o 
  -6  -4   2        4.19        3.60      2.16 o 
  -5  -4   2      392.97      379.50     13.29 o 
  -4  -4   2     1809.25     1802.62     33.31 o 
  -3  -4   2       31.01       29.39      1.76 o 
  -2  -4   2     2504.58     2610.11     47.50 o 
  -1  -4   2      591.07      574.35     12.41 o 
   0  -4   2     1647.99     1692.83     39.71 o 
   1  -4   2     3723.25     3893.08     84.23 o 
   2  -4   2     2077.61     2186.16     80.40 o 
   3  -4   2     2340.75     2230.10     67.62 o 
   4  -4   2      592.24      576.89     18.28 o 
   5  -4   2       96.34       88.89      2.50 o 
   6  -4   2     1621.34     1644.85     38.68 o 
   7  -4   2        0.43        0.10      1.70 o 
   8  -4   2      309.07      314.62      9.30 o 
   9  -4   2      140.71      144.06      7.17 o 
  10  -4   2      171.27      174.29      8.96 o 
  -8  -3   2       15.51       17.85      2.80 o 
  -7  -3   2       28.89       28.40      2.78 o 
  -6  -3   2      659.58      631.50     14.38 o 
  -5  -3   2       24.25       24.42      2.14 o 
  -4  -3   2     2067.12     2093.46     35.05 o 
  -3  -3   2      489.44      479.82      9.56 o 
  -2  -3   2      721.15      678.92     11.80 o 
  -1  -3   2     1616.92     1714.88     31.67 o 
   0  -3   2       34.04       38.65      4.65 o 
   1  -3   2     1244.23     1197.52     24.32 o 
   2  -3   2      375.78      349.92     11.74 o 
   3  -3   2      423.68      451.46     14.28 o 
   4  -3   2     2525.12     2445.02     45.47 o 
   5  -3   2      533.80      532.98     10.61 o 
   6  -3   2     1129.93     1141.36     27.36 o 
   7  -3   2      339.83      338.53     12.63 o 
   8  -3   2        3.52        3.50      2.84 o 
   9  -3   2      350.26      351.43     14.55 o 
  10  -3   2       42.53       42.01      4.91 o 
  -9  -2   2        2.88        6.27      4.39 o 
  -8  -2   2        5.23        3.88      2.33 o 
  -7  -2   2        3.60        3.86      1.97 o 
  -6  -2   2      602.47      615.44     12.39 o 
  -5  -2   2        1.39        1.04      1.10 o 
  -4  -2   2      544.47      570.18     10.24 o 
  -3  -2   2      416.22      408.56      7.44 o 
  -2  -2   2      279.60      307.59      5.62 o 
  -1  -2   2      409.52      427.39      8.09 o 
   0  -2   2       28.62       18.49      2.82 o 
   1  -2   2       46.87       54.07      2.04 o 
   2  -2   2      622.16      569.51     21.26 o 
   3  -2   2     1140.85     1145.69     21.43 o 
   4  -2   2     1749.67     1784.86     33.38 o 
   5  -2   2     1627.22     1606.10     37.72 o 
   6  -2   2        0.89        1.81      1.49 o 
   7  -2   2      539.34      563.52     14.58 o 
   8  -2   2      222.01      243.10     14.79 o 
   9  -2   2       45.68       51.53      7.74 o 
  10  -2   2      122.79      125.17      8.57 o 
  -9  -1   2       86.51       96.35      5.91 o 
  -8  -1   2       68.91       71.95      3.37 o 
  -7  -1   2      159.17      161.74      4.54 o 
  -6  -1   2     1135.79     1081.06     20.50 o 
  -5  -1   2       23.84       27.27      1.62 o 
  -4  -1   2      809.79      790.22     13.65 o 
  -3  -1   2      160.27      140.98      2.94 o 
  -2  -1   2      475.09      522.49      8.97 o 
  -1  -1   2      242.86      253.24      5.63 o 
   0  -1   2       17.36       21.63      1.60 o 
   1  -1   2       51.40       52.93      3.09 o 
   2  -1   2      995.72     1036.15     21.83 o 
   3  -1   2      213.23      223.30      6.31 o 
   4  -1   2      600.85      696.99     16.91 o 
   5  -1   2       43.81       40.62      1.88 o 
   6  -1   2      269.18      271.35      7.76 o 
   7  -1   2        6.58        8.51      2.26 o 
   8  -1   2      164.25      150.52      7.22 o 
   9  -1   2       35.36       34.94      6.27 o 
  -9   0   2        8.54       10.49      2.72 o 
  -8   0   2      683.35      698.41     15.85 o 
  -7   0   2        3.88        5.54      1.44 o 
  -6   0   2     1197.09     1209.08     22.65 o 
  -5   0   2      523.47      511.24      9.20 o 
  -4   0   2        1.42        4.06      1.12 o 
  -3   0   2     1781.04     1838.56     30.42 o 
  -2   0   2     2193.76     2203.03     42.44 o 
  -1   0   2      795.75      858.89     13.60 o 
   0   0   2      691.79      727.16     26.52 o 
   1   0   2       36.19       45.05      1.46 o 
   2   0   2     2285.31     2399.69     40.36 o 
   3   0   2      825.08      825.18     15.23 o 
   4   0   2      485.64      522.46      9.97 o 
   5   0   2      354.36      354.67      8.28 o 
   6   0   2      208.49      224.80      5.98 o 
   7   0   2       86.25       86.64      4.19 o 
   8   0   2       24.31       18.56      3.72 o 
   9   0   2        3.04        4.57      3.82 o 
 -10   1   2      175.17      182.04     10.63 o 
  -9   1   2      277.93      292.24      9.55 o 
  -8   1   2      175.13      177.70      5.56 o 
  -7   1   2      493.54      509.73     11.64 o 
  -6   1   2       43.22       37.96      2.16 o 
  -5   1   2     1356.50     1389.01     23.23 o 
  -4   1   2     4418.52     4482.48     80.58 o 
  -3   1   2     1528.55     1652.99     29.98 o 
  -2   1   2     7880.38     6954.85    168.38 o 
  -1   1   2     1176.49     1266.78     38.41 o 
   0   1   2     5215.60     4995.92    272.06 o 
   1   1   2     2229.89     2229.65     34.83 o 
   2   1   2      659.03      756.00     12.79 o 
   3   1   2     1621.62     1607.80     29.28 o 
   4   1   2      436.22      421.02      7.65 o 
   5   1   2      264.92      253.23      5.62 o 
   6   1   2      924.26      920.53     17.68 o 
   7   1   2        9.99       10.17      2.97 o 
   8   1   2      280.68      283.47      9.21 o 
   9   1   2       24.86       33.33      5.38 o 
 -10   2   2       26.77       26.41      3.73 o 
  -9   2   2      169.14      178.81      6.84 o 
  -8   2   2       81.78       87.63      4.40 o 
  -7   2   2        9.41        9.90      2.08 o 
  -6   2   2      906.55      885.74     18.67 o 
  -5   2   2        8.38        5.74      1.08 o 
  -4   2   2     3339.15     3407.21     74.00 o 
  -3   2   2      734.90      683.72     16.31 o 
  -2   2   2      406.14      393.95      8.95 o 
  -1   2   2     3778.74     3865.11     95.62 o 
   0   2   2     1021.15     1072.44     23.51 o 
   1   2   2     2245.20     2270.97     37.57 o 
   2   2   2     1551.31     1490.99     24.93 o 
   3   2   2       23.02       23.12      1.19 o 
   4   2   2     2887.18     2854.26     47.25 o 
   5   2   2      118.27      119.76      3.51 o 
   6   2   2      255.78      263.54      6.60 o 
   7   2   2      659.61      664.52     17.59 o 
   8   2   2        0.18        0.39      3.34 o 
 -10   3   2        3.73        3.45      2.99 o 
  -9   3   2       36.48       41.21      3.69 o 
  -8   3   2       68.08       74.21      4.10 o 
  -7   3   2       54.46       49.00      3.29 o 
  -6   3   2      506.02      516.17     13.20 o 
  -5   3   2       89.09      103.45      4.12 o 
  -4   3   2      737.68      767.41     18.44 o 
  -3   3   2      149.50      139.02      4.50 o 
  -2   3   2        1.16        4.59      0.87 o 
  -1   3   2      114.32      109.41      4.80 o 
   0   3   2     1019.53     1060.91     21.42 o 
   1   3   2        2.63        3.69      0.70 o 
   2   3   2      370.90      318.91      6.59 o 
   3   3   2      560.08      570.50     10.23 o 
   4   3   2       96.28      103.20      3.22 o 
   5   3   2      520.20      529.01     10.83 o 
   6   3   2      103.96      104.44      4.62 o 
   7   3   2       75.81       77.07      4.09 o 
   8   3   2      286.61      295.63     23.05 o 
 -10   4   2        7.49       11.35      3.13 o 
  -9   4   2      137.92      141.56      6.01 o 
  -8   4   2      415.00      412.59     11.46 o 
  -7   4   2       47.36       46.35      2.99 o 
  -6   4   2      717.21      714.22     17.59 o 
  -5   4   2       69.72       58.94      2.62 o 
  -4   4   2      128.45      150.65      3.74 o 
  -3   4   2     1222.08     1263.83     54.61 o 
  -2   4   2      290.31      248.67      9.78 o 
  -1   4   2      482.99      532.94     27.21 o 
   0   4   2     1089.77     1132.62     23.01 o 
   1   4   2       31.50       35.70      1.63 o 
   2   4   2      497.51      508.93      9.27 o 
   3   4   2       89.13       96.00      3.19 o 
   4   4   2       67.01       58.38      3.33 o 
   5   4   2      212.49      200.29      5.91 o 
   6   4   2      101.20       95.14      4.68 o 
   7   4   2        3.63        4.47      2.71 o 
 -10   5   2      392.00      426.08     12.55 o 
  -9   5   2        8.39       10.33      2.76 o 
  -8   5   2      542.37      540.85     14.29 o 
  -7   5   2      278.50      278.05      8.11 o 
  -6   5   2      395.70      408.60     11.68 o 
  -5   5   2      639.69      616.00     22.45 o 
  -4   5   2      145.44      158.71      5.83 o 
  -3   5   2      629.65      640.32     17.25 o 
  -2   5   2     1085.52     1058.65     36.05 o 
  -1   5   2       84.00       87.13      3.84 o 
   0   5   2      497.75      492.44     16.79 o 
   1   5   2      358.15      389.71      8.75 o 
   2   5   2       79.86       75.52      3.20 o 
   3   5   2      262.15      254.12      6.22 o 
   4   5   2      135.17      125.82      4.52 o 
   5   5   2       85.48       81.21      4.23 o 
   6   5   2       97.90       92.35      4.76 o 
 -10   6   2      273.25      277.56     11.58 o 
  -9   6   2      224.56      240.03      7.80 o 
  -8   6   2        3.88        3.69      2.23 o 
  -7   6   2      825.42      839.28     23.78 o 
  -6   6   2      577.80      562.37     18.99 o 
  -5   6   2      717.97      685.18     21.85 o 
  -4   6   2     1698.45     1537.13     57.39 o 
  -3   6   2       37.21       42.56      3.20 o 
  -2   6   2     1880.01     1676.96     55.94 o 
  -1   6   2      743.70      699.70     24.71 o 
   0   6   2      229.48      238.45      8.13 o 
   1   6   2     1229.07     1203.86     32.20 o 
   2   6   2      209.54      199.94      8.14 o 
   3   6   2      740.46      732.88     24.35 o 
   4   6   2      424.55      404.32     12.60 o 
   5   6   2       23.18       19.95      3.33 o 
 -10   7   2       49.13       57.89     11.19 o 
  -9   7   2      135.91      128.38      6.13 o 
  -8   7   2      181.24      176.39     15.64 o 
  -7   7   2        6.64        3.34      2.56 o 
  -6   7   2      729.85      702.75     36.27 o 
  -5   7   2      230.73      226.93     28.30 o 
  -4   7   2      256.24      225.26     16.22 o 
  -3   7   2     1270.06     1156.87     39.98 o 
  -2   7   2       84.18       93.59      7.27 o 
  -1   7   2     1196.00     1108.95     38.11 o 
   0   7   2      513.99      491.92     18.67 o 
   1   7   2      141.75      146.18      9.98 o 
   2   7   2     1224.27     1289.01     34.98 o 
   3   7   2        0.97        2.71      5.48 o 
   4   7   2      348.78      361.64     16.31 o 
  -9   8   2       11.60        7.74      3.62 o 
  -8   8   2       58.80       62.32     11.52 o 
  -7   8   2        4.54        4.16      2.54 o 
  -6   8   2       32.94       36.37      5.73 o 
  -5   8   2      206.52      197.57     17.56 o 
  -4   8   2        7.88        7.87      5.03 o 
  -3   8   2      186.14      164.07     23.27 o 
  -2   8   2      335.96      315.96     13.27 o 
  -1   8   2       31.13       26.91      7.27 o 
   0   8   2      248.10      235.43     11.11 o 
   1   8   2       26.58       28.81      4.56 o 
   2   8   2      111.17      117.12      6.40 o 
   3   8   2       87.01       89.66      7.86 o 
  -8   9   2       90.09       96.03     14.99 o 
  -7   9   2        8.19        6.48      3.09 o 
  -6   9   2       12.71       13.02      3.86 o 
  -5   9   2      221.20      189.76      9.46 o 
  -4   9   2       29.17       27.97      3.81 o 
  -3   9   2      194.38      174.10     23.49 o 
  -2   9   2       29.81       35.31      7.27 o 
  -1   9   2        5.14        2.04      3.31 o 
   0   9   2       61.27       68.49      6.29 o 
   1   9   2        2.50        0.89      3.80 o 
   2   9   2        0.63       -2.90      5.26 o 
  -7  10   2      128.20      127.04     13.20 o 
  -6  10   2        0.13       -1.95      3.19 o 
  -5  10   2      222.96      195.51     11.75 o 
  -4  10   2      108.12      109.68      7.33 o 
  -3  10   2       63.26       59.99      5.93 o 
  -2  10   2       50.52       53.22      6.82 o 
  -1  10   2       20.76       15.87      4.64 o 
   0  10   2       38.83       33.82      5.76 o 
   4 -11   3       83.41       92.86      7.16 o 
   0 -10   3      222.97      231.58     14.10 o 
   1 -10   3       23.31       21.03      5.15 o 
   2 -10   3       94.45       97.55      7.38 o 
   3 -10   3      239.78      239.94     10.93 o 
   4 -10   3       21.30       18.14      3.54 o 
   5 -10   3      363.12      353.90     37.25 o 
   6 -10   3      208.52      197.54     18.35 o 
   7 -10   3       45.11       46.93      7.72 o 
  -2  -9   3        3.53        5.24      5.82 o 
  -1  -9   3      108.35      136.26     10.29 o 
   0  -9   3        3.28        0.22      4.03 o 
   1  -9   3       24.26       30.21      4.31 o 
   2  -9   3       69.61       77.83      5.38 o 
   3  -9   3       67.58       85.63     14.10 o 
   4  -9   3      583.03      552.79     52.58 o 
   5  -9   3       84.88       72.52      4.68 o 
   6  -9   3      201.27      192.87     25.84 o 
   7  -9   3       90.99       93.11      4.35 o 
   8  -9   3       52.40       55.69     10.86 o 
  -3  -8   3        6.15        2.95      4.14 o 
  -2  -8   3       30.82       39.81      4.28 o 
  -1  -8   3       32.39       39.73      5.99 o 
   0  -8   3        1.83        3.45      3.28 o 
   1  -8   3       57.71       59.25      7.72 o 
   2  -8   3        2.49        4.58      4.70 o 
   3  -8   3      112.92      115.81      6.08 o 
   4  -8   3      318.92      305.85     18.57 o 
   5  -8   3       46.30       46.83      5.55 o 
   6  -8   3       18.73       14.30      5.14 o 
   7  -8   3       46.58       44.94      3.20 o 
   8  -8   3       23.73       20.15      5.07 o 
   9  -8   3       34.41       32.98      3.68 o 
  -5  -7   3      101.30      100.67      6.56 o 
  -4  -7   3       56.86       60.71      3.91 o 
  -3  -7   3      154.52      171.46      6.99 o 
  -2  -7   3       72.60       82.66      5.39 o 
  -1  -7   3      151.06      168.18      8.04 o 
   0  -7   3       18.72       19.56      2.59 o 
   1  -7   3      210.47      231.22      8.22 o 
   2  -7   3      216.91      235.61      8.13 o 
   3  -7   3      483.78      505.19     15.21 o 
   4  -7   3      305.68      311.13     11.66 o 
   5  -7   3        2.18       -0.28      2.85 o 
   6  -7   3       30.61       30.62      3.66 o 
   7  -7   3       50.46       54.73      2.72 o 
   8  -7   3        2.30        1.46      2.29 o 
   9  -7   3        4.05        4.19      2.84 o 
  -6  -6   3      148.51      145.91      7.42 o 
  -5  -6   3      144.12      151.62      6.57 o 
  -4  -6   3      105.46      109.94      4.57 o 
  -3  -6   3     1471.52     1509.92     31.89 o 
  -2  -6   3       24.14       25.54      2.77 o 
  -1  -6   3     1317.03     1366.26     32.84 o 
   0  -6   3      225.11      241.84      7.23 o 
   1  -6   3      187.06      187.35      6.66 o 
   2  -6   3     1522.87     1578.10     36.11 o 
   3  -6   3      328.59      355.38      8.78 o 
   4  -6   3      409.94      378.17     27.63 o 
   5  -6   3      496.61      470.16     14.53 o 
   6  -6   3        0.16        2.09      2.28 o 
   7  -6   3      504.66      495.31     11.83 o 
   8  -6   3       15.51       11.89      2.96 o 
   9  -6   3       26.75       25.62      3.70 o 
  10  -6   3       64.48       62.32      7.35 o 
  -6  -5   3        9.32        8.50      2.52 o 
  -5  -5   3      436.49      424.53     10.48 o 
  -4  -5   3       97.01       92.24      3.38 o 
  -3  -5   3      527.02      534.66     10.88 o 
  -2  -5   3     1159.26     1169.35     24.63 o 
  -1  -5   3        0.76        1.68      1.50 o 
   0  -5   3      876.35      874.80     21.32 o 
   1  -5   3      473.30      461.84     10.09 o 
   2  -5   3      434.62      444.31     10.73 o 
   3  -5   3      766.36      700.20     33.23 o 
   4  -5   3       99.12       96.63      4.58 o 
   5  -5   3     1568.60     1507.73     45.55 o 
   6  -5   3     1027.52     1006.06     22.09 o 
   7  -5   3      262.98      261.86      7.73 o 
   8  -5   3      429.33      436.31     15.45 o 
   9  -5   3       52.17       60.49      4.67 o 
  10  -5   3      156.26      165.39      9.27 o 
  -7  -4   3        6.00        5.41      2.52 o 
  -6  -4   3       17.99       15.36      2.44 o 
  -5  -4   3      394.89      396.81      9.77 o 
  -4  -4   3       41.57       47.20      3.10 o 
  -3  -4   3      336.25      355.83      7.56 o 
  -2  -4   3       40.52       43.48      2.13 o 
  -1  -4   3      817.83      848.32     17.88 o 
   0  -4   3       99.03       93.71      3.29 o 
   1  -4   3      105.15       80.91      2.59 o 
   2  -4   3      690.48      683.44     26.98 o 
   3  -4   3      665.93      629.64     20.47 o 
   4  -4   3      690.53      670.05     21.08 o 
   5  -4   3      100.66      105.66      2.85 o 
   6  -4   3      739.41      727.52     16.32 o 
   7  -4   3      252.68      248.58      7.52 o 
   8  -4   3       42.93       39.05      3.83 o 
   9  -4   3      338.98      358.79     17.11 o 
  10  -4   3       26.91       35.35      4.73 o 
  -8  -3   3       95.66       94.96      4.38 o 
  -7  -3   3       76.95       77.81      3.75 o 
  -6  -3   3       52.59       52.00      2.95 o 
  -5  -3   3      603.03      571.53     12.96 o 
  -4  -3   3       46.86       47.48      2.55 o 
  -3  -3   3      119.29      123.05      3.27 o 
  -2  -3   3      186.14      174.42      4.00 o 
  -1  -3   3      841.96      885.41     18.40 o 
   0  -3   3      115.81      156.72      4.37 o 
   1  -3   3       64.56       58.59      1.74 o 
   2  -3   3      158.30      130.92      6.01 o 
   3  -3   3      385.17      393.77     15.58 o 
   4  -3   3      578.77      578.69     11.30 o 
   5  -3   3       56.19       72.81      2.45 o 
   6  -3   3       67.98       75.33      3.09 o 
   7  -3   3      285.97      282.21      9.93 o 
   8  -3   3       20.93       17.07      3.29 o 
   9  -3   3       52.53       58.74      5.02 o 
  10  -3   3       48.34       47.19      5.31 o 
  -8  -2   3       95.85       91.38      6.74 o 
  -7  -2   3      470.42      446.74     10.84 o 
  -6  -2   3      546.65      508.30     14.05 o 
  -5  -2   3      514.99      544.84     10.01 o 
  -4  -2   3      807.12      785.30     13.71 o 
  -3  -2   3     1461.40     1467.19     24.64 o 
  -2  -2   3     1615.89     1753.93     29.19 o 
  -1  -2   3     4462.47     4626.07     82.92 o 
   0  -2   3      389.74      427.03     14.02 o 
   1  -2   3     4263.14     4117.52     92.33 o 
   2  -2   3      324.32      312.68      7.98 o 
   3  -2   3      516.85      535.81     10.37 o 
   4  -2   3      888.52      880.52     16.84 o 
   5  -2   3       10.11       10.64      1.35 o 
   6  -2   3       35.31       33.63      2.28 o 
   7  -2   3      368.06      366.18     12.28 o 
   8  -2   3       12.87       16.83      3.35 o 
   9  -2   3       37.18       32.43      5.22 o 
  -9  -1   3       12.78       11.82      3.28 o 
  -8  -1   3      421.07      416.01     16.65 o 
  -7  -1   3       31.85       30.70      2.22 o 
  -6  -1   3      227.67      244.05      5.74 o 
  -5  -1   3     1165.53     1123.13     19.30 o 
  -4  -1   3      205.27      215.52      4.80 o 
  -3  -1   3     5808.83     5902.79    111.57 o 
  -2  -1   3      181.75      156.72      3.92 o 
  -1  -1   3     3703.05     3832.91     60.11 o 
   0  -1   3     4214.48     4178.36    106.38 o 
   1  -1   3        6.69       11.74      0.68 o 
   2  -1   3     3429.45     3377.12     77.68 o 
   3  -1   3      908.18      829.87     17.89 o 
   4  -1   3      793.91      778.71     17.04 o 
   5  -1   3     1779.26     1671.75     39.42 o 
   6  -1   3       10.60       12.02      3.57 o 
   7  -1   3      614.85      615.68     19.08 o 
   8  -1   3      171.20      183.79      8.29 o 
   9  -1   3       26.84       28.69      4.75 o 
  -9   0   3      185.64      179.26     10.09 o 
  -8   0   3      479.86      472.91     11.50 o 
  -7   0   3      335.18      335.26      7.41 o 
  -6   0   3       27.05       28.33      1.79 o 
  -5   0   3     2431.67     2471.71     41.03 o 
  -4   0   3      245.91      228.56      4.49 o 
  -3   0   3     2900.67     3018.48     49.74 o 
  -2   0   3     4266.47     4255.45     69.81 o 
  -1   0   3      326.95      363.40      6.17 o 
   0   0   3     3358.75     3576.30     95.36 o 
   1   0   3     2802.90     2927.42     92.82 o 
   2   0   3      380.87      421.10      7.46 o 
   3   0   3     2271.61     2199.85     41.04 o 
   4   0   3      783.11      813.87     17.10 o 
   5   0   3     1251.26     1258.78     26.18 o 
   6   0   3      972.35      955.83     23.12 o 
   7   0   3        3.17        1.68      2.74 o 
   8   0   3      575.47      574.13     18.63 o 
   9   0   3      155.54      163.87      8.72 o 
 -10   1   3       35.85       37.00      4.54 o 
  -9   1   3       57.53       61.19      5.85 o 
  -8   1   3       41.68       44.28      4.43 o 
  -7   1   3      532.93      519.61     11.95 o 
  -6   1   3      114.72      126.33      3.42 o 
  -5   1   3      146.52      153.91      3.78 o 
  -4   1   3      679.26      624.36     11.92 o 
  -3   1   3       27.94       23.06      0.95 o 
  -2   1   3      531.54      581.92     12.81 o 
  -1   1   3     5305.16     5259.60     93.01 o 
   0   1   3      172.65      171.26      3.52 o 
   1   1   3     7334.61     7752.64    141.19 o 
   2   1   3     1087.54     1091.71     17.39 o 
   3   1   3      591.42      575.32     10.05 o 
   4   1   3     2072.92     2056.23     37.61 o 
   5   1   3       54.41       47.15      1.91 o 
   6   1   3      487.51      477.98     10.68 o 
   7   1   3      799.68      795.68     23.48 o 
   8   1   3        2.81       -2.58      2.58 o 
 -10   2   3      688.52      713.68     33.13 o 
  -9   2   3      117.47      121.57      5.59 o 
  -8   2   3       29.91       29.76      2.98 o 
  -7   2   3      802.58      784.95     17.08 o 
  -6   2   3       20.11       18.05      1.64 o 
  -5   2   3      250.93      263.72      6.29 o 
  -4   2   3      467.98      454.11      8.70 o 
  -3   2   3       20.54       21.56      1.39 o 
  -2   2   3      490.17      574.40     10.85 o 
  -1   2   3      183.79      196.50      4.00 o 
   0   2   3       87.78      101.83      2.91 o 
   1   2   3      141.51      133.93      2.87 o 
   2   2   3      593.91      651.98     12.36 o 
   3   2   3      128.57      142.51      3.52 o 
   4   2   3      144.18      140.52      3.70 o 
   5   2   3      920.86      850.93     16.42 o 
   6   2   3        6.09        2.48      1.75 o 
   7   2   3      273.28      269.72      9.37 o 
   8   2   3      119.80      119.91      9.96 o 
 -10   3   3       10.41       10.91      3.58 o 
  -9   3   3      884.85      901.35     23.05 o 
  -8   3   3      252.17      251.46      8.10 o 
  -7   3   3       28.85       30.47      2.57 o 
  -6   3   3     1899.81     1855.99     43.61 o 
  -5   3   3      155.28      139.44      3.84 o 
  -4   3   3      500.93      473.30     10.14 o 
  -3   3   3     4244.87     4402.22     95.30 o 
  -2   3   3       81.29       95.91      2.72 o 
  -1   3   3     5054.32     5270.06    112.72 o 
   0   3   3      794.11      792.33     14.65 o 
   1   3   3      334.58      311.47      6.32 o 
   2   3   3     2071.39     2114.91     35.21 o 
   3   3   3       16.51       18.00      1.31 o 
   4   3   3      174.72      159.90      4.75 o 
   5   3   3      742.56      679.26     14.92 o 
   6   3   3       22.39       23.67      4.67 o 
   7   3   3       98.51       96.58      4.60 o 
 -10   4   3      246.86      250.32      8.96 o 
  -9   4   3       22.71       21.58      3.10 o 
  -8   4   3      357.53      370.79     10.64 o 
  -7   4   3      790.11      761.80     19.05 o 
  -6   4   3      372.97      367.46      9.86 o 
  -5   4   3     2252.73     2233.29     48.18 o 
  -4   4   3        1.94        2.94      1.21 o 
  -3   4   3     1153.92     1138.21     29.06 o 
  -2   4   3     2191.73     2501.85    113.55 o 
  -1   4   3        5.43        2.69      0.67 o 
   0   4   3     1650.74     1740.81     31.81 o 
   1   4   3      990.71     1038.73     17.57 o 
   2   4   3      575.53      551.16     10.77 o 
   3   4   3     2031.27     1994.10     42.72 o 
   4   4   3       68.51       61.39      3.01 o 
   5   4   3      745.37      693.79     17.57 o 
   6   4   3      129.76      134.44      5.60 o 
   7   4   3       81.10       82.26      6.75 o 
 -10   5   3       31.49       31.49      3.82 o 
  -9   5   3      507.23      523.42     14.35 o 
  -8   5   3       98.25       92.76      4.68 o 
  -7   5   3      544.02      546.74     13.50 o 
  -6   5   3      590.18      619.52     14.77 o 
  -5   5   3      931.16      918.22     35.69 o 
  -4   5   3     2106.45     2154.62     59.76 o 
  -3   5   3        6.30        1.94      2.91 o 
  -2   5   3     2812.10     2814.21    186.09 o 
  -1   5   3     1574.08     1644.77     76.31 o 
   0   5   3     1369.57     1399.84     31.05 o 
   1   5   3      983.96      969.30     24.84 o 
   2   5   3       95.16       94.75      3.61 o 
   3   5   3     1551.62     1484.36     30.46 o 
   4   5   3       91.24       95.41      4.26 o 
   5   5   3       58.52       45.78      3.91 o 
   6   5   3      298.48      302.83     10.51 o 
 -10   6   3       30.18       29.03      4.12 o 
  -9   6   3      162.84      173.52      8.04 o 
  -8   6   3       38.46       43.43      3.66 o 
  -7   6   3       74.25       84.72      4.90 o 
  -6   6   3      160.68      148.59      7.07 o 
  -5   6   3       72.44       78.31      7.22 o 
  -4   6   3      355.85      338.08     16.11 o 
  -3   6   3      980.75      947.95     33.10 o 
  -2   6   3       21.32       22.15      3.13 o 
  -1   6   3     1465.28     1395.99     36.95 o 
   0   6   3      371.10      346.72     13.81 o 
   1   6   3      473.60      473.61     11.69 o 
   2   6   3      389.32      396.06     10.27 o 
   3   6   3        1.44        1.72      2.35 o 
   4   6   3      293.28      301.94     10.23 o 
   5   6   3      128.68      129.67      6.17 o 
 -10   7   3       37.98       37.94      5.05 o 
  -9   7   3       20.85       18.40      3.59 o 
  -8   7   3       53.41       58.23      4.48 o 
  -7   7   3       24.23       21.07      3.15 o 
  -6   7   3      145.55      149.36      6.57 o 
  -5   7   3       31.56       32.81      3.00 o 
  -4   7   3      311.35      310.10     13.08 o 
  -3   7   3      374.88      332.03     31.21 o 
  -2   7   3      214.90      197.50     26.07 o 
  -1   7   3        7.42        8.90      2.87 o 
   0   7   3      185.32      181.12      9.24 o 
   1   7   3        5.53        6.95      2.83 o 
   2   7   3       12.97       12.72      3.32 o 
   3   7   3       89.88       97.41      5.11 o 
   4   7   3        2.42        3.83      3.00 o 
  -9   8   3       99.74      103.24      6.21 o 
  -8   8   3      214.93      231.67      9.49 o 
  -7   8   3       18.87       17.63      3.20 o 
  -6   8   3      131.05      127.26      7.95 o 
  -5   8   3      143.87      154.67      8.30 o 
  -4   8   3      206.18      176.73      8.95 o 
  -3   8   3      262.36      248.34     21.59 o 
  -2   8   3       30.45       30.78      3.93 o 
  -1   8   3      108.48      104.99      6.69 o 
   0   8   3      119.71      110.29      7.17 o 
   1   8   3        0.12        0.08      2.96 o 
   2   8   3       31.99       28.32      4.24 o 
   3   8   3        1.83        5.09      5.04 o 
  -8   9   3      169.60      157.93      7.66 o 
  -7   9   3      284.59      284.58     28.10 o 
  -6   9   3       31.04       28.33      3.57 o 
  -5   9   3      551.31      531.87     28.42 o 
  -4   9   3       23.24       18.33      4.36 o 
  -3   9   3       71.22       71.10     10.52 o 
  -2   9   3      360.37      344.68     14.68 o 
  -1   9   3        0.04       -0.55      4.70 o 
   0   9   3      182.16      179.77     10.28 o 
   1   9   3       94.83      107.56     17.79 o 
  -7  10   3       71.85       71.71      5.42 o 
  -6  10   3       35.41       37.92      5.93 o 
  -5  10   3       16.81       15.02      4.20 o 
  -4  10   3      231.62      194.76     10.41 o 
  -3  10   3       27.46       31.70      4.89 o 
  -2  10   3      202.15      202.32     16.33 o 
  -1  10   3      206.90      202.48     10.93 o 
   0 -10   4        4.91        7.61      5.15 o 
   1 -10   4        6.20       11.63      4.70 o 
   2 -10   4        2.03       -1.79      3.80 o 
   3 -10   4       10.03        9.40      3.80 o 
   4 -10   4       26.50       34.90      4.25 o 
   5 -10   4       96.79       77.86      5.59 o 
   6 -10   4        3.80        3.36      2.24 o 
  -2  -9   4      212.59      248.00     12.15 o 
  -1  -9   4        0.73       -2.24      4.70 o 
   0  -9   4      244.48      271.41     14.99 o 
   1  -9   4       30.79       42.29      5.59 o 
   2  -9   4      135.43      136.71      8.73 o 
   3  -9   4      231.20      249.48     12.53 o 
   4  -9   4      309.20      299.52     12.23 o 
   5  -9   4       93.62       92.04      8.17 o 
   6  -9   4        3.10        3.36     10.74 o 
   7  -9   4       10.15       12.91      5.46 o 
   8  -9   4        7.10        6.94     12.31 o 
  -3  -8   4        0.16       -3.75      3.81 o 
  -2  -8   4      543.11      597.83     18.38 o 
  -1  -8   4      171.13      187.95      7.93 o 
   0  -8   4      241.70      254.21     15.20 o 
   1  -8   4       62.78       71.13      4.32 o 
   2  -8   4      157.55      166.12      6.64 o 
   3  -8   4      577.50      587.00     17.72 o 
   4  -8   4       11.53       15.85      2.02 o 
   5  -8   4        0.02        0.86      3.63 o 
   6  -8   4      523.94      504.36     18.92 o 
   7  -8   4       65.09       69.76      5.78 o 
   8  -8   4      128.93      135.82      7.43 o 
   9  -8   4       63.45       67.86      7.36 o 
  -5  -7   4       64.49       71.91      5.71 o 
  -4  -7   4      152.48      154.36     11.26 o 
  -3  -7   4      320.48      344.16     12.30 o 
  -2  -7   4      141.61      154.88      7.08 o 
  -1  -7   4      664.18      715.54     18.52 o 
   0  -7   4      203.83      229.09      7.39 o 
   1  -7   4      447.13      449.28     14.82 o 
   2  -7   4      294.70      300.17      9.90 o 
   3  -7   4        1.26        2.29      1.59 o 
   4  -7   4      450.12      441.10     23.49 o 
   5  -7   4      189.14      179.86     10.24 o 
   6  -7   4      149.94      147.26      7.57 o 
   7  -7   4      730.50      700.91     22.50 o 
   8  -7   4        2.95        4.44      2.31 o 
   9  -7   4       96.63       98.29      5.85 o 
  -6  -6   4        8.26        4.82      4.04 o 
  -5  -6   4       12.11        7.55      3.45 o 
  -4  -6   4      144.18      128.21      5.51 o 
  -3  -6   4       36.03       36.69      2.80 o 
  -2  -6   4       47.88       51.63      4.13 o 
  -1  -6   4       80.62       85.73      3.92 o 
   0  -6   4     1123.79     1140.73     27.59 o 
   1  -6   4       59.66       63.07      3.22 o 
   2  -6   4      122.31      114.49      4.39 o 
   3  -6   4     1144.87     1127.03     25.94 o 
   4  -6   4      164.06      150.67      9.44 o 
   5  -6   4      607.36      561.17     17.00 o 
   6  -6   4       70.58       71.68      2.72 o 
   7  -6   4      255.89      251.26      7.90 o 
   8  -6   4      378.14      361.09     12.26 o 
   9  -6   4       11.19       16.24      3.51 o 
  -6  -5   4        3.65        1.77      4.37 o 
  -5  -5   4       86.35       89.14      4.98 o 
  -4  -5   4      103.43       95.98      3.44 o 
  -3  -5   4       78.67       85.39      4.22 o 
  -2  -5   4      351.49      358.54      8.63 o 
  -1  -5   4      173.26      183.16      5.86 o 
   0  -5   4      784.03      853.38     20.74 o 
   1  -5   4      219.87      216.64      5.33 o 
   2  -5   4      194.82      199.72      5.33 o 
   3  -5   4      176.27      168.09     17.79 o 
   4  -5   4       62.39       54.23      4.02 o 
   5  -5   4      294.47      297.52      6.93 o 
   6  -5   4       39.65       35.80      2.46 o 
   7  -5   4       21.48       20.29      2.53 o 
   8  -5   4      110.40      114.53      5.83 o 
   9  -5   4      156.88      154.56     10.38 o 
  -7  -4   4      173.47      165.45      5.87 o 
  -6  -4   4      122.47      110.99      4.49 o 
  -5  -4   4      366.74      338.96      7.81 o 
  -4  -4   4       55.06       53.84      2.49 o 
  -3  -4   4       48.15       43.68      2.05 o 
  -2  -4   4     1374.70     1382.09     28.74 o 
  -1  -4   4        5.77       10.02      2.22 o 
   0  -4   4     1251.22     1290.68     30.43 o 
   1  -4   4     1209.40     1252.38     31.32 o 
   2  -4   4      283.63      299.95      7.40 o 
   3  -4   4      324.31      298.55     12.50 o 
   4  -4   4      140.47      130.98      3.79 o 
   5  -4   4      111.81      115.85      4.50 o 
   6  -4   4      174.28      162.16      5.74 o 
   7  -4   4       95.90      100.06      4.68 o 
   8  -4   4      166.31      160.59      7.21 o 
   9  -4   4       48.89       57.79      4.88 o 
  -8  -3   4      219.52      232.21      7.18 o 
  -7  -3   4      670.83      649.62     15.07 o 
  -6  -3   4      718.65      700.85     15.78 o 
  -5  -3   4        3.12        3.95      1.58 o 
  -4  -3   4     4013.77     3860.60     69.92 o 
  -3  -3   4       68.65       72.19      2.44 o 
  -2  -3   4     3770.81     3916.17     64.65 o 
  -1  -3   4     3087.67     3162.82     63.73 o 
   0  -3   4     1162.85     1310.30     53.85 o 
   1  -3   4     2802.34     2826.56     70.70 o 
   2  -3   4     1346.60     1325.95     33.58 o 
   3  -3   4     1139.86     1110.36     25.25 o 
   4  -3   4     1753.05     1699.96     31.83 o 
   5  -3   4        6.44        8.72      1.38 o 
   6  -3   4      630.74      609.23     16.12 o 
   7  -3   4      272.53      279.69     10.07 o 
   8  -3   4       37.65       43.59      4.68 o 
   9  -3   4      113.13      107.50      6.42 o 
  -8  -2   4      325.00      331.11     14.09 o 
  -7  -2   4        5.33        3.37      2.07 o 
  -6  -2   4      207.62      215.24      7.67 o 
  -5  -2   4      819.81      831.90     16.06 o 
  -4  -2   4      117.54      121.99      3.40 o 
  -3  -2   4     1781.23     1695.11     31.05 o 
  -2  -2   4      151.15      154.35      3.23 o 
  -1  -2   4     1810.20     1867.72     37.80 o 
   0  -2   4     3976.24     3932.46    100.47 o 
   1  -2   4       19.22       22.94      0.94 o 
   2  -2   4     5262.32     5015.27    111.80 o 
   3  -2   4     1730.10     1704.92     31.86 o 
   4  -2   4      828.20      816.38     16.70 o 
   5  -2   4     3354.00     3314.87     76.65 o 
   6  -2   4       32.34       38.36      3.21 o 
   7  -2   4      903.08      905.39     26.81 o 
   8  -2   4      497.53      498.84     16.53 o 
   9  -2   4      185.77      197.02      9.31 o 
  -9  -1   4       48.07       55.12      4.26 o 
  -8  -1   4      174.14      173.74      5.81 o 
  -7  -1   4      386.29      360.23      8.99 o 
  -6  -1   4     1042.61     1014.76     19.43 o 
  -5  -1   4      221.98      239.02      5.03 o 
  -4  -1   4       14.80       17.37      2.29 o 
  -3  -1   4     1041.39     1050.28     17.78 o 
  -2  -1   4      114.85       81.91      2.05 o 
  -1  -1   4      108.66      125.14      3.89 o 
   0  -1   4     3132.20     3031.94     77.57 o 
   1  -1   4     1254.65     1285.97     29.98 o 
   2  -1   4     1941.20     2033.41     55.18 o 
   3  -1   4      812.21      786.38     19.57 o 
   4  -1   4      308.15      312.34      7.49 o 
   5  -1   4      687.46      684.99     17.70 o 
   6  -1   4      850.31      800.83     28.14 o 
   7  -1   4       29.33       26.60      3.53 o 
   8  -1   4     1032.12     1017.97     30.46 o 
   9  -1   4      168.76      171.50      8.49 o 
  -9   0   4      181.77      181.87      7.78 o 
  -8   0   4       76.08       76.97      3.21 o 
  -7   0   4       27.05       25.24      2.00 o 
  -6   0   4       10.43       13.11      1.55 o 
  -5   0   4      156.01      140.45      3.36 o 
  -4   0   4      536.89      521.65      9.30 o 
  -3   0   4      129.37      162.81      3.69 o 
  -2   0   4     2744.81     2886.32     47.53 o 
  -1   0   4      948.68      983.47     18.11 o 
   0   0   4      195.40      200.12      4.06 o 
   1   0   4     3271.93     3422.53     68.98 o 
   2   0   4      744.16      824.74     14.22 o 
   3   0   4     2094.97     2272.18     42.41 o 
   4   0   4     1074.34     1123.82     21.60 o 
   5   0   4        3.42        3.23      1.69 o 
   6   0   4     1717.91     1628.11     45.70 o 
   7   0   4       13.25       12.67      3.33 o 
   8   0   4       45.49       46.37      4.78 o 
   9   0   4      240.43      248.13     12.98 o 
 -10   1   4      187.07      209.94      9.14 o 
  -9   1   4      344.39      331.45     13.77 o 
  -8   1   4      680.85      703.05     15.88 o 
  -7   1   4      335.34      332.26      7.27 o 
  -6   1   4      231.36      211.78      5.04 o 
  -5   1   4     1536.31     1523.53     28.09 o 
  -4   1   4      306.82      251.48      4.88 o 
  -3   1   4       31.77       40.89      1.55 o 
  -2   1   4     2241.22     2288.91     37.80 o 
  -1   1   4      878.25      981.94     19.24 o 
   0   1   4      921.02      939.84     15.82 o 
   1   1   4       37.65       29.63      1.03 o 
   2   1   4      254.69      309.99      5.86 o 
   3   1   4      186.31      179.30      3.52 o 
   4   1   4      149.93      145.09      3.65 o 
   5   1   4      273.72      277.97      6.79 o 
   6   1   4      491.39      449.57     12.17 o 
   7   1   4      100.83      119.38      5.36 o 
   8   1   4        0.47        1.46      2.95 o 
 -10   2   4        4.27        3.77      3.26 o 
  -9   2   4      213.60      220.95      7.90 o 
  -8   2   4      459.19      461.83     11.12 o 
  -7   2   4      115.19      124.18      4.29 o 
  -6   2   4     2184.28     2191.79     44.74 o 
  -5   2   4      389.71      399.98      8.02 o 
  -4   2   4     3318.88     3295.30     59.53 o 
  -3   2   4     1662.77     1710.04     29.66 o 
  -2   2   4       38.40       26.62      1.33 o 
  -1   2   4     5274.91     5516.85     90.46 o 
   0   2   4     3237.63     3584.18     63.84 o 
   1   2   4     2739.69     2866.66     47.82 o 
   2   2   4     2891.79     2840.69     47.69 o 
   3   2   4       15.02       16.45      1.17 o 
   4   2   4     3459.67     3369.03     61.11 o 
   5   2   4       33.58       33.47      2.25 o 
   6   2   4      263.39      249.92      6.67 o 
   7   2   4      250.73      252.81      8.68 o 
   8   2   4        8.67        5.52      3.79 o 
 -10   3   4       85.99       87.54      6.27 o 
  -9   3   4       18.32       15.92      4.30 o 
  -8   3   4      935.34      944.63     23.68 o 
  -7   3   4       31.10       29.59      2.62 o 
  -6   3   4      172.80      177.24      4.98 o 
  -5   3   4     1866.82     1843.30     37.74 o 
  -4   3   4       13.47       12.40      1.38 o 
  -3   3   4     2319.29     2321.23     42.11 o 
  -2   3   4     1211.77     1306.15     21.99 o 
  -1   3   4      655.96      631.59     11.89 o 
   0   3   4     3688.98     3862.61     64.72 o 
   1   3   4       18.65       18.01      1.52 o 
   2   3   4      378.40      392.58      7.91 o 
   3   3   4     1678.31     1678.93     30.49 o 
   4   3   4      287.76      265.24      6.81 o 
   5   3   4      595.53      618.22     14.39 o 
   6   3   4      102.74      104.35      5.43 o 
   7   3   4      246.96      249.89      7.94 o 
 -10   4   4       28.00       35.19      4.08 o 
  -9   4   4      104.90      105.79      5.25 o 
  -8   4   4       39.42       44.95      3.38 o 
  -7   4   4      359.22      356.11     10.06 o 
  -6   4   4       14.55       19.04      2.98 o 
  -5   4   4      202.97      192.38      6.90 o 
  -4   4   4      891.57      874.50     18.67 o 
  -3   4   4       13.93       15.87      2.13 o 
  -2   4   4     3997.00     4261.62    117.37 o 
  -1   4   4       26.58       19.29      1.50 o 
   0   4   4     1213.28     1188.34     21.82 o 
   1   4   4     1585.23     1575.58     26.31 o 
   2   4   4      375.24      372.71     10.02 o 
   3   4   4      139.46      135.65      5.03 o 
   4   4   4      198.70      193.51      6.42 o 
   5   4   4      132.26      132.05      5.27 o 
   6   4   4      192.34      194.84      6.98 o 
 -10   5   4      157.62      172.47      7.34 o 
  -9   5   4        7.10        2.66      2.63 o 
  -8   5   4       16.35       17.52      2.73 o 
  -7   5   4      195.84      200.70      6.40 o 
  -6   5   4        1.42        3.15      1.78 o 
  -5   5   4      138.49      137.22      6.18 o 
  -4   5   4      132.54      122.09      5.26 o 
  -3   5   4      323.20      373.84     17.02 o 
  -2   5   4      273.84      274.04     11.85 o 
  -1   5   4       37.43       44.85      4.30 o 
   0   5   4      233.15      232.82      6.44 o 
   1   5   4      313.94      330.27     11.05 o 
   2   5   4      320.48      336.22     12.96 o 
   3   5   4        5.66        5.29      2.41 o 
   4   5   4      252.73      267.62      9.25 o 
   5   5   4       12.23       11.44      4.60 o 
   6   5   4      138.21      140.05      7.51 o 
 -10   6   4       77.30       90.40      7.65 o 
  -9   6   4      290.38      294.64     10.26 o 
  -8   6   4        0.76       -2.52      2.52 o 
  -7   6   4      395.26      410.89     19.60 o 
  -6   6   4       79.53       80.15      5.07 o 
  -5   6   4        1.57        2.60      2.17 o 
  -4   6   4     1095.59     1123.50     31.32 o 
  -3   6   4       66.59       68.96      4.91 o 
  -2   6   4      384.19      382.07     16.22 o 
  -1   6   4      665.31      663.33     18.84 o 
   0   6   4      173.52      163.08      4.93 o 
   1   6   4      197.16      187.79      5.80 o 
   2   6   4       59.31       62.29      3.35 o 
   3   6   4       63.37       67.40      4.26 o 
   4   6   4        3.71        0.25      2.84 o 
   5   6   4        0.77        2.73      3.44 o 
  -9   7   4      399.87      396.72     23.42 o 
  -8   7   4      208.67      218.64     12.96 o 
  -7   7   4      113.67      113.06      7.14 o 
  -6   7   4      642.67      663.00     69.70 o 
  -5   7   4       13.02        7.43      2.64 o 
  -4   7   4      367.28      352.67     18.12 o 
  -3   7   4       27.96       25.34      3.58 o 
  -2   7   4        3.55        4.76      4.47 o 
  -1   7   4      426.96      400.06     18.79 o 
   0   7   4      473.03      474.15     14.76 o 
   1   7   4      268.40      264.23      9.82 o 
   2   7   4      330.89      344.73      9.52 o 
   3   7   4        1.40        1.27      2.58 o 
   4   7   4      111.54      115.92      6.61 o 
  -9   8   4       22.77       15.80      4.30 o 
  -8   8   4       59.30       60.21      5.07 o 
  -7   8   4      562.59      547.25     38.23 o 
  -6   8   4      194.39      179.09      8.30 o 
  -5   8   4      336.11      331.30     11.50 o 
  -4   8   4      137.55      128.78      7.76 o 
  -3   8   4      970.25      864.63     42.29 o 
  -2   8   4      161.97      152.95     15.55 o 
  -1   8   4      349.72      343.18     14.67 o 
   0   8   4      659.04      649.32     55.60 o 
   1   8   4       10.31        6.63      5.94 o 
   2   8   4       98.84       77.62      7.86 o 
  -8   9   4        8.58        9.65      3.63 o 
  -7   9   4       34.55       37.28      4.26 o 
  -6   9   4       12.14       15.30      3.32 o 
  -5   9   4        2.82        2.59      2.68 o 
  -4   9   4       40.20       46.43     11.52 o 
  -3   9   4       80.62       80.82      7.61 o 
  -2   9   4      287.51      269.17     14.32 o 
  -1   9   4        1.52        2.25      3.66 o 
   0   9   4       18.51       14.25      6.15 o 
   1   9   4      136.24      143.45      9.73 o 
  -6  10   4       55.61       55.75      4.70 o 
  -5  10   4      205.22      200.31     19.24 o 
  -4  10   4        2.18        3.30      7.72 o 
  -3  10   4       49.31       50.20     15.89 o 
  -2  10   4       46.33       44.11      5.68 o 
  -1  10   4       85.83       75.18      7.83 o 
   1 -10   5        2.29        6.94      4.47 o 
   2 -10   5       42.82       44.97      5.82 o 
   3 -10   5      204.29      215.69     11.86 o 
   4 -10   5      112.64      120.60      7.83 o 
   5 -10   5       66.17       73.17      5.37 o 
  -2  -9   5      257.65      305.95     15.10 o 
  -1  -9   5        9.08       11.68      4.67 o 
   0  -9   5       79.32       73.84      7.38 o 
   1  -9   5      392.64      418.41     20.36 o 
   2  -9   5       28.87       21.48      4.03 o 
   3  -9   5       50.38       55.94      4.70 o 
   4  -9   5      292.63      311.91     14.10 o 
   5  -9   5       75.66       82.12      4.92 o 
  -3  -8   5        0.36       -0.40      3.84 o 
  -2  -8   5       14.63       21.15      3.98 o 
  -1  -8   5       71.74       79.19      5.14 o 
   0  -8   5      237.34      246.82      9.23 o 
   1  -8   5      455.80      484.29     17.47 o 
   2  -8   5      487.45      515.54     18.11 o 
   3  -8   5       17.25       18.13      2.76 o 
   4  -8   5      461.94      467.62     16.22 o 
   5  -8   5       39.47       34.30      7.16 o 
   6  -8   5      130.10      126.99      8.20 o 
   7  -8   5      113.95      116.68      8.94 o 
   8  -8   5        2.48        2.63      2.23 o 
  -4  -7   5      105.80      109.70      6.81 o 
  -3  -7   5       58.64       61.77      5.26 o 
  -2  -7   5        1.28        3.26      2.90 o 
  -1  -7   5      201.53      221.65      9.47 o 
   0  -7   5       35.74       37.19      3.65 o 
   1  -7   5       13.24       14.99      2.73 o 
   2  -7   5      163.26      170.64      7.61 o 
   3  -7   5       20.70       21.43      2.18 o 
   4  -7   5        4.67        5.18      1.87 o 
   5  -7   5      310.68      292.31     12.51 o 
   6  -7   5        1.10        2.64      3.03 o 
   7  -7   5       20.26       24.45      2.38 o 
   8  -7   5      132.75      145.60      5.92 o 
   9  -7   5        1.04        3.51      3.16 o 
  -5  -6   5       37.99       37.79      4.75 o 
  -4  -6   5        1.10        3.66      2.72 o 
  -3  -6   5      227.79      239.42     14.03 o 
  -2  -6   5      146.06      135.59      6.25 o 
  -1  -6   5      481.52      504.35     15.12 o 
   0  -6   5     1013.19     1096.97     26.58 o 
   1  -6   5      289.06      311.58      8.71 o 
   2  -6   5      665.77      736.72     53.19 o 
   3  -6   5       84.20       84.10      7.98 o 
   4  -6   5       89.94       85.09      7.16 o 
   5  -6   5      125.09      114.25      5.82 o 
   6  -6   5       12.80       10.91      1.86 o 
   7  -6   5       12.08       17.07      4.62 o 
   8  -6   5      154.97      146.86      7.29 o 
   9  -6   5       11.40        8.02      3.48 o 
  -6  -5   5      195.57      182.32      6.57 o 
  -5  -5   5      360.12      354.83      9.98 o 
  -4  -5   5      167.73      177.58     12.18 o 
  -3  -5   5     1136.11     1137.40     26.29 o 
  -2  -5   5       83.84       89.78      4.05 o 
  -1  -5   5      125.19      125.19      6.72 o 
   0  -5   5      564.44      570.33     20.83 o 
   1  -5   5      120.81      124.90      6.27 o 
   2  -5   5        3.88        2.76      0.96 o 
   3  -5   5     1165.21     1129.93     32.17 o 
   4  -5   5       96.02       91.03      3.44 o 
   5  -5   5      366.46      366.27      8.48 o 
   6  -5   5      248.18      250.56      7.74 o 
   7  -5   5        3.79        3.17      2.22 o 
   8  -5   5      130.91      135.20      6.65 o 
   9  -5   5       86.94       97.42      6.93 o 
  -7  -4   5      312.69      296.56     10.07 o 
  -6  -4   5      406.76      389.22     10.92 o 
  -5  -4   5      172.05      166.16      9.00 o 
  -4  -4   5     1236.97     1193.22     22.69 o 
  -3  -4   5      329.87      327.21      7.05 o 
  -2  -4   5     2492.34     2436.87     49.46 o 
  -1  -4   5      654.01      659.50     16.32 o 
   0  -4   5      206.25      213.42      9.16 o 
   1  -4   5     3412.46     3472.27     88.24 o 
   2  -4   5      173.47      150.35      4.23 o 
   3  -4   5     1325.25     1216.28     27.64 o 
   4  -4   5     1299.11     1266.13     28.68 o 
   5  -4   5        1.16        0.91      1.55 o 
   6  -4   5     1609.82     1539.07     37.84 o 
   7  -4   5       49.86       53.10      3.57 o 
   8  -4   5       41.58       37.22      5.45 o 
   9  -4   5      520.28      527.73     19.54 o 
  -8  -3   5        5.49        2.43      2.94 o 
  -7  -3   5        4.97        0.09      2.57 o 
  -6  -3   5      210.40      195.67      6.01 o 
  -5  -3   5       39.02       30.73      2.66 o 
  -4  -3   5       70.84       65.80      2.94 o 
  -3  -3   5      537.71      502.90     10.06 o 
  -2  -3   5      471.08      475.66      8.50 o 
  -1  -3   5      327.72      290.20      6.63 o 
   0  -3   5     3322.86     3520.09     74.48 o 
   1  -3   5       78.51       74.25      3.06 o 
   2  -3   5     3653.29     3543.98     79.21 o 
   3  -3   5      282.05      262.94      6.64 o 
   4  -3   5      626.04      626.21     15.34 o 
   5  -3   5     1757.23     1700.87     41.46 o 
   6  -3   5        3.34        1.73      1.88 o 
   7  -3   5     1463.23     1424.39     35.70 o 
   8  -3   5      319.53      322.47     11.92 o 
   9  -3   5      401.59      420.51     24.92 o 
  -8  -2   5        4.43        5.86      2.59 o 
  -7  -2   5       48.52       47.27      3.19 o 
  -6  -2   5       15.46       17.86      2.22 o 
  -5  -2   5      358.91      367.22      7.97 o 
  -4  -2   5      280.72      278.90      8.44 o 
  -3  -2   5      281.17      275.77      5.37 o 
  -2  -2   5      266.18      276.80      5.72 o 
  -1  -2   5     1374.59     1490.99     28.93 o 
   0  -2   5       64.14       45.61      2.52 o 
   1  -2   5       67.80       79.80      2.75 o 
   2  -2   5      179.52      179.44      5.55 o 
   3  -2   5      903.69      957.34     19.61 o 
   4  -2   5      199.34      222.48      6.76 o 
   5  -2   5      152.91      148.50      5.46 o 
   6  -2   5      458.77      451.00     18.49 o 
   7  -2   5      457.53      439.73     14.70 o 
   8  -2   5       38.66       36.61      4.19 o 
   9  -2   5      128.74      136.99      7.62 o 
  -9  -1   5       64.75       65.85      3.77 o 
  -8  -1   5      299.14      274.60      7.64 o 
  -7  -1   5       91.31       90.05      3.80 o 
  -6  -1   5       42.38       41.54      2.53 o 
  -5  -1   5      451.42      449.69      8.50 o 
  -4  -1   5        3.85        5.80      1.38 o 
  -3  -1   5      165.44      135.60      3.34 o 
  -2  -1   5      984.57     1026.48     16.14 o 
  -1  -1   5       30.80       25.94      1.45 o 
   0  -1   5     1711.07     1848.68     37.32 o 
   1  -1   5      592.37      644.33     15.32 o 
   2  -1   5       46.99       35.61      2.49 o 
   3  -1   5     1073.45     1099.94     27.06 o 
   4  -1   5      118.95      131.01      5.43 o 
   5  -1   5      546.54      553.73     14.81 o 
   6  -1   5      339.08      334.58     11.53 o 
   7  -1   5      160.62      143.33     13.22 o 
   8  -1   5      214.92      220.23      9.47 o 
   9  -1   5        1.37       -3.57      3.57 o 
  -9   0   5      137.91      142.49      6.37 o 
  -8   0   5       18.80       16.46      2.48 o 
  -7   0   5     1273.09     1255.52     23.82 o 
  -6   0   5        3.20        1.09      1.40 o 
  -5   0   5     1544.60     1562.04     28.97 o 
  -4   0   5     1360.09     1372.67     23.21 o 
  -3   0   5     1895.95     1979.21     32.98 o 
  -2   0   5     1105.60     1058.07     17.16 o 
  -1   0   5      274.21      302.31      5.56 o 
   0   0   5     1781.56     1769.52     32.11 o 
   1   0   5     3872.55     4150.07     74.32 o 
   2   0   5      724.81      844.10     15.99 o 
   3   0   5      753.74      758.68     16.49 o 
   4   0   5      247.51      237.97      6.28 o 
   5   0   5     1172.74     1121.22     32.08 o 
   6   0   5       14.76       18.13      3.11 o 
   7   0   5       13.32       11.06      3.42 o 
   8   0   5      110.43      120.44      7.08 o 
  -9   1   5      130.66      134.50      5.20 o 
  -8   1   5      131.38      134.85      4.89 o 
  -7   1   5      333.41      343.90      7.62 o 
  -6   1   5      457.73      433.87      9.03 o 
  -5   1   5       63.33       53.37      2.25 o 
  -4   1   5     1604.23     1618.69     27.29 o 
  -3   1   5     1033.12     1059.85     17.31 o 
  -2   1   5      588.89      594.91      9.69 o 
  -1   1   5     5315.89     5396.27     97.08 o 
   0   1   5       14.38       19.47      0.94 o 
   1   1   5     3422.08     3560.42     54.29 o 
   2   1   5     1727.67     1712.33     28.97 o 
   3   1   5      331.18      352.74      7.46 o 
   4   1   5     1948.75     1939.74     38.94 o 
   5   1   5        9.80       18.28      2.36 o 
   6   1   5      880.17      918.45     24.25 o 
   7   1   5      138.97      153.14      6.27 o 
   8   1   5       42.01       43.73      5.09 o 
 -10   2   5       59.86       65.72      4.88 o 
  -9   2   5       85.27       90.82      4.21 o 
  -8   2   5      246.01      236.87      6.95 o 
  -7   2   5        1.82        3.31      2.03 o 
  -6   2   5      697.03      682.19     13.26 o 
  -5   2   5      121.22      101.07      3.00 o 
  -4   2   5       99.38       97.37      2.49 o 
  -3   2   5     1285.48     1278.52     21.67 o 
  -2   2   5       17.39       16.84      0.99 o 
  -1   2   5     4027.84     4324.68     77.86 o 
   0   2   5      122.21       87.04      2.21 o 
   1   2   5      123.31      140.28      3.24 o 
   2   2   5     1530.37     1551.04     26.56 o 
   3   2   5       60.61       57.12      2.49 o 
   4   2   5        7.79        7.74      1.61 o 
   5   2   5      741.96      763.54     16.47 o 
   6   2   5       15.50       15.06      3.20 o 
   7   2   5      329.86      347.25     10.82 o 
 -10   3   5       54.20       55.20      4.71 o 
  -9   3   5       64.92       72.48      5.91 o 
  -8   3   5        9.95        4.90      2.42 o 
  -7   3   5        9.52       11.18      2.24 o 
  -6   3   5      100.08       90.73      3.42 o 
  -5   3   5      101.05       93.22      3.14 o 
  -4   3   5       63.65       59.36      2.06 o 
  -3   3   5      627.68      653.04     12.64 o 
  -2   3   5       63.62       97.24      2.70 o 
  -1   3   5       25.35       28.06      1.78 o 
   0   3   5      435.15      422.21      7.85 o 
   1   3   5      439.46      476.37      8.85 o 
   2   3   5      312.54      320.26      6.78 o 
   3   3   5     1330.04     1320.66     27.11 o 
   4   3   5       14.35       14.71      1.93 o 
   5   3   5      160.98      167.75      6.02 o 
   6   3   5       78.88       79.76      4.16 o 
   7   3   5      109.31      128.09      7.39 o 
 -10   4   5      168.75      157.27      7.98 o 
  -9   4   5       43.43       48.56      3.89 o 
  -8   4   5     1047.03     1010.72     25.24 o 
  -7   4   5      134.59      134.46      5.11 o 
  -6   4   5      819.80      801.78     18.72 o 
  -5   4   5      658.88      654.81     14.56 o 
  -4   4   5        3.99        3.39      1.23 o 
  -3   4   5     1991.72     2184.04     37.67 o 
  -2   4   5       20.19       27.37      1.78 o 
  -1   4   5      548.46      567.22     12.23 o 
   0   4   5      771.79      770.96     14.59 o 
   1   4   5       11.95       11.71      1.82 o 
   2   4   5      176.00      174.71      4.99 o 
   3   4   5      147.10      140.57      5.24 o 
   4   4   5       10.20        7.68      2.33 o 
   5   4   5        4.00        7.55      2.53 o 
   6   4   5       37.63       37.65      3.45 o 
 -10   5   5      182.97      182.43      7.98 o 
  -9   5   5      218.83      228.76      8.70 o 
  -8   5   5      212.35      224.84      8.33 o 
  -7   5   5      773.30      778.31     20.80 o 
  -6   5   5      219.13      230.88      8.79 o 
  -5   5   5     1017.03      980.46     29.00 o 
  -4   5   5      499.32      490.00     24.05 o 
  -3   5   5       12.09       16.63      2.00 o 
  -2   5   5     1271.73     1272.68     47.67 o 
  -1   5   5      465.66      487.02     11.87 o 
   0   5   5      576.99      582.61     15.60 o 
   1   5   5     3171.99     3090.41     67.36 o 
   2   5   5      235.46      236.32      8.75 o 
   3   5   5      716.30      673.19     19.85 o 
   4   5   5      105.97       92.56      5.17 o 
   5   5   5      142.52      151.21      6.83 o 
  -9   6   5      289.62      298.31     10.53 o 
  -8   6   5        1.14       -0.78      4.88 o 
  -7   6   5      136.54      145.32      6.98 o 
  -6   6   5     1170.71     1194.81     36.02 o 
  -5   6   5       26.65       26.35      3.10 o 
  -4   6   5      709.76      677.90     20.04 o 
  -3   6   5      422.23      406.95     16.56 o 
  -2   6   5      423.16      383.60     29.61 o 
  -1   6   5      769.31      735.95     25.09 o 
   0   6   5       97.82       80.79      3.50 o 
   1   6   5      465.67      459.08     11.70 o 
   2   6   5      238.82      240.60      8.98 o 
   3   6   5        0.12        6.56      3.36 o 
   4   6   5      320.39      307.48     10.77 o 
  -9   7   5        9.98        8.13      3.90 o 
  -8   7   5      114.82      124.10      6.88 o 
  -7   7   5        4.21        4.54      5.10 o 
  -6   7   5      287.42      295.27     14.01 o 
  -5   7   5      614.53      580.04     17.90 o 
  -4   7   5       58.07       53.39      3.85 o 
  -3   7   5      459.15      423.61     17.03 o 
  -2   7   5      406.78      371.55     15.24 o 
  -1   7   5     1103.65     1059.62     29.27 o 
   0   7   5       41.45       47.92      3.91 o 
   1   7   5       12.32       15.59      3.20 o 
   2   7   5      394.85      430.02     18.45 o 
   3   7   5      117.44      112.95     11.51 o 
  -9   8   5        1.24        2.56      5.59 o 
  -8   8   5      176.65      174.71      8.42 o 
  -7   8   5        6.05        5.36      3.69 o 
  -6   8   5      192.40      184.63     14.09 o 
  -5   8   5      110.86      103.92      7.83 o 
  -4   8   5       29.39       35.87      4.56 o 
  -3   8   5       13.90       14.48      3.74 o 
  -2   8   5       16.07       14.07      3.86 o 
  -1   8   5       22.57       21.76      4.24 o 
   0   8   5       16.68        9.07      3.47 o 
   1   8   5      115.08      125.56      6.72 o 
   2   8   5        0.90       -4.11      5.17 o 
  -8   9   5      292.34      314.06     12.99 o 
  -7   9   5       73.86       77.47      5.43 o 
  -6   9   5      175.51      161.12      9.28 o 
  -5   9   5       80.62       83.47      5.34 o 
  -4   9   5      177.74      168.57      9.46 o 
  -3   9   5      251.53      238.44     11.86 o 
  -2   9   5        7.53       14.19      3.93 o 
  -1   9   5        0.42       -7.17      7.27 o 
   0   9   5       79.11       86.34      7.07 o 
  -6  10   5        3.90        0.22      5.26 o 
  -5  10   5       49.96       53.06      5.00 o 
  -4  10   5      143.63      146.67      9.30 o 
  -3  10   5        7.37        2.24      4.03 o 
  -2  10   5       11.58       13.65      5.37 o 
   1 -10   6      104.90      112.10      9.17 o 
   2 -10   6       26.53       21.26      4.92 o 
   3 -10   6      244.14      260.44     13.65 o 
   4 -10   6        2.05        6.94      3.36 o 
   5 -10   6       18.50       16.11      3.13 o 
  -1  -9   6       43.72       62.17      6.18 o 
   0  -9   6        1.98       -1.34      4.47 o 
   1  -9   6       23.19       28.64      5.15 o 
   2  -9   6       38.79       45.29      4.40 o 
   3  -9   6        5.69        6.73      4.25 o 
   4  -9   6      147.67      154.12      7.08 o 
   5  -9   6       41.29       42.44      5.82 o 
   6  -9   6       70.22       65.66      7.48 o 
   7  -9   6       38.37       37.96      6.78 o 
  -3  -8   6        8.13        8.41      4.45 o 
  -2  -8   6      170.53      184.36      8.52 o 
  -1  -8   6       10.72       14.65      3.53 o 
   0  -8   6       79.76       74.47      4.80 o 
   1  -8   6      246.70      268.52     11.11 o 
   2  -8   6      144.11      143.95      6.98 o 
   3  -8   6        6.62        6.32      3.80 o 
   4  -8   6        5.95        9.37      2.08 o 
   5  -8   6        1.36        1.46      1.50 o 
   6  -8   6        7.68        5.20      5.00 o 
   7  -8   6       12.02       14.67      2.35 o 
   8  -8   6       26.29       27.90      3.17 o 
  -4  -7   6       94.90      103.87      6.84 o 
  -3  -7   6      331.40      336.47     12.35 o 
  -2  -7   6       10.58        6.60      3.16 o 
  -1  -7   6      260.19      266.54     21.64 o 
   0  -7   6       66.24       74.90      5.47 o 
   1  -7   6       40.03       45.50      3.34 o 
   2  -7   6      603.18      603.10     20.63 o 
   3  -7   6       25.12       25.45      2.64 o 
   4  -7   6      388.91      381.93     13.25 o 
   5  -7   6      223.89      214.84      7.36 o 
   6  -7   6       51.65       51.78      3.25 o 
   7  -7   6      140.24      158.69      6.64 o 
   8  -7   6        4.18        2.77      2.57 o 
  -5  -6   6      226.99      237.48     24.07 o 
  -4  -6   6        6.67        6.43      2.77 o 
  -3  -6   6      123.61      121.04      6.34 o 
  -2  -6   6      378.14      388.40     20.10 o 
  -1  -6   6      178.18      170.89      6.87 o 
   0  -6   6      103.40      114.34      9.44 o 
   1  -6   6      241.28      267.71     13.53 o 
   2  -6   6      264.06      256.18     12.87 o 
   3  -6   6      448.33      451.47     15.43 o 
   4  -6   6       14.21       14.16      3.04 o 
   5  -6   6      360.40      350.57      9.38 o 
   6  -6   6      356.04      355.78     10.29 o 
   7  -6   6      184.34      191.63      6.82 o 
   8  -6   6      137.94      152.53      6.37 o 
   9  -6   6       57.54       61.30      4.96 o 
  -6  -5   6       13.15       12.80      2.35 o 
  -5  -5   6       27.16       38.49      4.22 o 
  -4  -5   6       88.31       94.00      6.49 o 
  -3  -5   6       81.36       87.69      4.12 o 
  -2  -5   6      341.15      343.54     19.18 o 
  -1  -5   6      804.60      825.38     22.82 o 
   0  -5   6      292.58      262.55      8.49 o 
   1  -5   6     1191.78     1177.55     31.29 o 
   2  -5   6       43.32       46.94      7.64 o 
   3  -5   6     1180.58     1096.53     25.32 o 
   4  -5   6      342.37      323.44      9.26 o 
   5  -5   6       67.42       63.58      3.19 o 
   6  -5   6      567.71      553.73     15.00 o 
   7  -5   6      195.97      185.26     14.31 o 
   8  -5   6      552.19      554.58     23.74 o 
   9  -5   6      167.67      173.89     10.54 o 
  -7  -4   6        4.77        1.10      2.88 o 
  -6  -4   6       17.75       12.87      3.29 o 
  -5  -4   6       16.63       17.96      2.37 o 
  -4  -4   6      105.21      104.00      3.70 o 
  -3  -4   6        2.50        3.79      1.83 o 
  -2  -4   6       15.54       13.11      1.88 o 
  -1  -4   6      267.30      264.51      8.53 o 
   0  -4   6        1.06        2.19      1.51 o 
   1  -4   6       14.85       14.45      2.10 o 
   2  -4   6      850.17      863.30     20.21 o 
   3  -4   6       65.37       63.55      2.40 o 
   4  -4   6      875.74      852.82     24.05 o 
   5  -4   6      138.74      128.54      4.83 o 
   6  -4   6       41.11       42.35      4.17 o 
   7  -4   6      614.02      629.98     19.02 o 
   8  -4   6       32.41       26.32      3.86 o 
   9  -4   6       68.64       72.68      5.73 o 
  -7  -3   6       88.76       84.41      4.59 o 
  -6  -3   6       15.10       18.62      2.73 o 
  -5  -3   6        0.36       -1.69      1.69 o 
  -4  -3   6      355.91      341.85      8.08 o 
  -3  -3   6      131.35      140.18      4.39 o 
  -2  -3   6      293.22      282.51      6.79 o 
  -1  -3   6      518.82      540.06     12.75 o 
   0  -3   6        5.36        6.24      1.75 o 
   1  -3   6      819.06      859.72     17.81 o 
   2  -3   6      412.92      425.68     10.31 o 
   3  -3   6       29.46       35.03      1.80 o 
   4  -3   6      195.96      192.00      6.13 o 
   5  -3   6      156.76      160.27      5.70 o 
   6  -3   6      155.69      155.07      5.98 o 
   7  -3   6       43.47       45.58      3.63 o 
   8  -3   6        1.47        2.23      3.21 o 
   9  -3   6       48.39       50.67     10.26 o 
  -8  -2   6      327.36      326.24     13.66 o 
  -7  -2   6        0.26       -1.71      2.37 o 
  -6  -2   6      905.94      901.12     24.48 o 
  -5  -2   6      188.35      176.16      4.74 o 
  -4  -2   6      502.93      501.99     10.21 o 
  -3  -2   6     1201.03     1147.05     19.68 o 
  -2  -2   6       93.38      101.37      2.73 o 
  -1  -2   6      494.41      476.02     11.22 o 
   0  -2   6     1432.30     1453.90     32.11 o 
   1  -2   6      255.55      243.73      6.35 o 
   2  -2   6     3013.89     3022.08     81.65 o 
   3  -2   6       96.94       80.44      3.56 o 
   4  -2   6      445.28      411.72     11.40 o 
   5  -2   6      600.22      608.00     16.26 o 
   6  -2   6      127.54      119.18      5.27 o 
   7  -2   6       64.69       72.68      6.48 o 
   8  -2   6       66.36       75.05      5.56 o 
   9  -2   6       21.25       24.67      4.56 o 
  -9  -1   6       46.11       58.06      5.88 o 
  -8  -1   6      122.00      116.78      7.78 o 
  -7  -1   6      526.98      523.45     12.36 o 
  -6  -1   6       12.72       15.26      2.47 o 
  -5  -1   6     1167.11     1128.95     21.43 o 
  -4  -1   6      606.01      581.77     12.57 o 
  -3  -1   6     1118.95     1120.59     17.76 o 
  -2  -1   6     2584.11     2590.94     41.12 o 
  -1  -1   6       74.11       83.61      2.50 o 
   0  -1   6     5829.57     5886.16    117.70 o 
   1  -1   6      278.78      249.09      5.63 o 
   2  -1   6     1398.99     1435.24     42.59 o 
   3  -1   6     2286.10     2209.10     53.35 o 
   4  -1   6       10.56        9.89      1.88 o 
   5  -1   6      891.22      871.34     22.34 o 
   6  -1   6      367.06      369.89     13.23 o 
   7  -1   6      224.91      229.13      9.47 o 
   8  -1   6      178.35      191.42      8.92 o 
  -9   0   6        6.82        9.72      3.68 o 
  -8   0   6       26.36       25.79      2.78 o 
  -7   0   6      188.28      178.03      5.51 o 
  -6   0   6       41.07       37.14      2.50 o 
  -5   0   6      180.02      174.60      4.47 o 
  -4   0   6      441.65      435.30      8.11 o 
  -3   0   6      156.46      155.33      3.14 o 
  -2   0   6      996.94      989.77     16.93 o 
  -1   0   6      569.46      547.81      9.64 o 
   0   0   6      869.57      982.00     23.29 o 
   1   0   6     1305.63     1260.12     23.00 o 
   2   0   6      164.29      152.36      4.18 o 
   3   0   6      806.18      811.61     17.72 o 
   4   0   6     1571.72     1583.35     33.37 o 
   5   0   6       21.22       22.78      2.61 o 
   6   0   6      745.92      756.20     23.07 o 
   7   0   6      324.78      319.51     11.99 o 
   8   0   6      274.45      284.70     11.47 o 
  -9   1   6       11.36       16.35      3.58 o 
  -8   1   6        0.31       -1.72      1.72 o 
  -7   1   6      273.01      246.96      6.45 o 
  -6   1   6      436.25      419.05      9.88 o 
  -5   1   6      182.97      164.18      4.28 o 
  -4   1   6      926.86      946.27     15.77 o 
  -3   1   6      320.46      319.50      5.73 o 
  -2   1   6     1367.86     1444.33     24.32 o 
  -1   1   6       99.55       85.58      2.27 o 
   0   1   6       15.54       15.62      1.04 o 
   1   1   6      746.69      743.42     12.81 o 
   2   1   6     1088.40     1144.72     19.77 o 
   3   1   6       68.96       68.74      2.48 o 
   4   1   6     1348.43     1376.06     26.09 o 
   5   1   6       80.69       81.93      4.07 o 
   6   1   6       25.54       22.47      2.91 o 
   7   1   6      176.07      186.55      8.72 o 
   8   1   6        2.41       -0.15      4.55 o 
  -9   2   6      271.57      265.69      7.82 o 
  -8   2   6       13.70       16.98      2.54 o 
  -7   2   6      595.47      583.84     11.82 o 
  -6   2   6      632.57      615.36     12.27 o 
  -5   2   6       44.62       44.10      2.02 o 
  -4   2   6      526.04      521.83      9.95 o 
  -3   2   6      533.06      524.39      8.87 o 
  -2   2   6       91.47      111.34      2.76 o 
  -1   2   6      386.95      353.48      7.26 o 
   0   2   6       65.44       65.51      2.35 o 
   1   2   6      147.74      134.49      2.98 o 
   2   2   6     1666.25     1614.83     27.69 o 
   3   2   6        3.93        4.44      1.43 o 
   4   2   6      219.86      209.89      5.73 o 
   5   2   6      393.49      375.58      8.99 o 
   6   2   6        0.14        0.03      2.58 o 
   7   2   6       71.15       71.74      5.85 o 
 -10   3   6      248.57      263.02      9.50 o 
  -9   3   6      213.32      209.87      7.83 o 
  -8   3   6     1082.44     1088.07     23.57 o 
  -7   3   6       14.97       13.26      2.08 o 
  -6   3   6     1562.42     1540.27     30.36 o 
  -5   3   6     1625.11     1640.42     28.97 o 
  -4   3   6      491.82      495.76     10.03 o 
  -3   3   6     2183.30     2112.90     35.56 o 
  -2   3   6      481.12      524.59     13.14 o 
  -1   3   6     1398.55     1384.65     23.48 o 
   0   3   6     1734.33     1780.42     28.36 o 
   1   3   6      241.45      245.52      5.26 o 
   2   3   6     3100.02     2962.31     53.05 o 
   3   3   6       11.10       12.39      1.86 o 
   4   3   6      269.77      274.79      7.15 o 
   5   3   6      168.68      161.36      5.87 o 
   6   3   6        3.22        6.23      2.45 o 
 -10   4   6      245.92      275.75      9.71 o 
  -9   4   6       67.36       72.33      4.55 o 
  -8   4   6      250.12      272.25      8.33 o 
  -7   4   6      368.85      396.76     10.70 o 
  -6   4   6       76.50       69.10      3.21 o 
  -5   4   6     2268.27     2248.04     46.38 o 
  -4   4   6     1420.30     1443.89     28.92 o 
  -3   4   6      439.08      407.33      9.14 o 
  -2   4   6     2655.35     2579.15     50.42 o 
  -1   4   6      324.15      331.63      7.67 o 
   0   4   6     2304.21     2272.47     49.97 o 
   1   4   6      360.90      360.43      9.48 o 
   2   4   6      106.59      105.28      4.38 o 
   3   4   6     1318.57     1261.68     30.24 o 
   4   4   6      239.80      230.49      8.44 o 
   5   4   6      330.77      342.38     15.99 o 
   6   4   6      306.85      311.12     10.62 o 
  -9   5   6       52.76       52.53      4.60 o 
  -8   5   6        5.42        4.77      3.00 o 
  -7   5   6      217.46      223.56      9.07 o 
  -6   5   6      369.98      362.52     12.39 o 
  -5   5   6      343.88      348.57     11.68 o 
  -4   5   6     1283.87     1304.15     26.67 o 
  -3   5   6       79.01       80.02      4.97 o 
  -2   5   6      369.99      358.44      8.23 o 
  -1   5   6      858.42      825.07     21.64 o 
   0   5   6      129.16      114.01      4.33 o 
   1   5   6       79.67       84.43      3.81 o 
   2   5   6      195.29      186.81      7.46 o 
   3   5   6       46.10       42.56      3.87 o 
   4   5   6      562.83      548.35     16.55 o 
   5   5   6       43.20       41.34      4.10 o 
  -9   6   6       10.21        9.35      4.23 o 
  -8   6   6       74.12       68.96      6.92 o 
  -7   6   6      274.85      274.27     10.54 o 
  -6   6   6      152.14      152.42      6.98 o 
  -5   6   6       45.27       51.57      3.86 o 
  -4   6   6      270.60      267.25      9.55 o 
  -3   6   6      247.95      250.58      9.91 o 
  -2   6   6        1.22        1.66      2.17 o 
  -1   6   6       72.85       73.58      4.23 o 
   0   6   6      315.43      310.32      8.62 o 
   1   6   6        2.65        4.56      2.78 o 
   2   6   6      338.41      342.67     11.48 o 
   3   6   6       24.39       30.70      3.81 o 
   4   6   6      212.58      206.95      8.54 o 
  -9   7   6       53.80       54.00      6.21 o 
  -8   7   6      193.81      216.25      9.52 o 
  -7   7   6      260.22      256.55     10.25 o 
  -6   7   6      221.62      245.08      9.71 o 
  -5   7   6        6.15        2.66      4.27 o 
  -4   7   6       62.77       70.10      4.97 o 
  -3   7   6      351.51      346.32     14.46 o 
  -2   7   6        1.77        0.54      3.45 o 
  -1   7   6        3.63        3.02      2.93 o 
   0   7   6       64.72       75.35      8.64 o 
   1   7   6        3.53        2.45      2.46 o 
   2   7   6       34.72       37.05      3.89 o 
   3   7   6        2.12        0.53      3.38 o 
  -8   8   6      165.88      184.27     14.69 o 
  -7   8   6        4.04       11.05      3.57 o 
  -6   8   6      104.94      109.98      7.09 o 
  -5   8   6      170.44      166.46      7.74 o 
  -4   8   6       34.58       36.39      3.74 o 
  -3   8   6      348.42      366.74     15.83 o 
  -2   8   6      251.50      241.05     11.80 o 
  -1   8   6        0.22        0.68      2.87 o 
   0   8   6      246.85      247.97     10.11 o 
   1   8   6       21.46       13.61      5.75 o 
  -7   9   6       99.28      107.23      6.47 o 
  -6   9   6      120.95      113.40      7.43 o 
  -5   9   6      202.45      195.87     22.59 o 
  -4   9   6      265.59      277.02     15.82 o 
  -3   9   6        4.33       -3.40      3.87 o 
  -2   9   6      303.08      283.03     13.61 o 
  -1   9   6      108.41      107.89      7.94 o 
   3 -10   7       10.26        8.50      4.25 o 
   4 -10   7        7.18        6.04      3.58 o 
  -1  -9   7        0.70        2.10      3.86 o 
   0  -9   7       90.04       93.50      7.04 o 
   1  -9   7        4.10        2.54      3.59 o 
   2  -9   7        0.45        2.24      6.71 o 
   3  -9   7      114.70      118.03     12.98 o 
   4  -9   7        2.28        1.59      2.57 o 
   5  -9   7       16.04       12.52      2.52 o 
   6  -9   7       30.60       32.29      3.55 o 
  -2  -8   7        5.36        1.72      3.68 o 
  -1  -8   7      230.42      257.90     19.16 o 
   0  -8   7       26.57       34.96      4.00 o 
   1  -8   7       89.49      101.41      6.46 o 
   2  -8   7      318.67      356.42     21.70 o 
   3  -8   7        7.55        8.54      2.65 o 
   4  -8   7      378.45      387.23     13.95 o 
   5  -8   7       66.27       69.36      5.59 o 
   6  -8   7       86.94       83.90      4.85 o 
   7  -8   7      230.46      212.12      8.88 o 
  -4  -7   7        5.40        1.01      4.14 o 
  -3  -7   7       14.53       13.94      5.26 o 
  -2  -7   7      137.86      153.33      7.40 o 
  -1  -7   7       11.64       13.84      3.35 o 
   0  -7   7      353.83      372.31     17.30 o 
   1  -7   7        3.77        3.22      2.29 o 
   2  -7   7      178.24      187.86      8.39 o 
   3  -7   7      337.10      343.66     12.75 o 
   4  -7   7       49.72       42.59      3.07 o 
   5  -7   7      311.26      308.20     11.42 o 
   6  -7   7       76.61       75.09      3.18 o 
   7  -7   7      125.16      121.44      8.05 o 
   8  -7   7      275.90      262.62     10.16 o 
  -5  -6   7        3.26        5.62      3.83 o 
  -4  -6   7        6.39       12.02      3.15 o 
  -3  -6   7       11.12       12.35      3.61 o 
  -2  -6   7       29.93       24.76      3.57 o 
  -1  -6   7        8.48       13.21      3.48 o 
   0  -6   7      133.49      128.81      5.57 o 
   1  -6   7       48.86       49.52      3.62 o 
   2  -6   7        8.55        8.55      2.22 o 
   3  -6   7      395.33      373.86     13.41 o 
   4  -6   7       87.87       78.50      4.18 o 
   5  -6   7      224.97      202.02      6.75 o 
   6  -6   7      136.85      142.02      6.04 o 
   7  -6   7        2.87        2.73      2.68 o 
   8  -6   7      182.22      166.00      7.53 o 
  -6  -5   7       42.63       41.16      4.83 o 
  -5  -5   7       56.63       63.47      5.26 o 
  -4  -5   7       60.14       65.06      4.04 o 
  -3  -5   7      234.18      246.74     19.84 o 
  -2  -5   7      138.81      139.57      6.20 o 
  -1  -5   7       26.58       32.45      3.64 o 
   0  -5   7      169.60      185.92      6.68 o 
   1  -5   7      123.56      115.09      4.73 o 
   2  -5   7       56.80       61.47      8.95 o 
   3  -5   7      363.84      351.18     12.62 o 
   4  -5   7       98.35       91.66      4.66 o 
   5  -5   7       46.22       40.37      4.06 o 
   6  -5   7      140.05      132.23      5.42 o 
   7  -5   7        1.30        0.84      2.41 o 
   8  -5   7       18.62       18.83      3.29 o 
  -7  -4   7      281.46      268.85     10.66 o 
  -6  -4   7       53.30       51.14      3.27 o 
  -5  -4   7      176.69      160.06      5.79 o 
  -4  -4   7      528.96      499.72     11.17 o 
  -3  -4   7        2.25        5.19      2.04 o 
  -2  -4   7      807.32      803.63     22.52 o 
  -1  -4   7      317.27      317.80      9.90 o 
   0  -4   7       97.78       91.75      4.17 o 
   1  -4   7     1722.73     1706.26     44.57 o 
   2  -4   7       38.23       37.18      2.82 o 
   3  -4   7     1207.05     1174.25     32.49 o 
   4  -4   7      399.68      388.40     11.96 o 
   5  -4   7        9.08        8.71      2.05 o 
   6  -4   7      291.82      293.22      9.25 o 
   7  -4   7       19.55       13.80      2.95 o 
   8  -4   7       13.15       10.07      3.31 o 
  -7  -3   7       40.53       32.96      3.54 o 
  -6  -3   7      773.54      741.98     18.43 o 
  -5  -3   7       13.44       11.23      1.95 o 
  -4  -3   7      634.21      600.59     13.01 o 
  -3  -3   7     1098.26     1063.16     21.52 o 
  -2  -3   7      115.43      121.97      4.66 o 
  -1  -3   7     1618.57     1520.55     33.87 o 
   0  -3   7      393.91      381.78     11.13 o 
   1  -3   7     1834.88     1842.20     47.75 o 
   2  -3   7     1375.61     1300.54     36.19 o 
   3  -3   7       89.87       94.45      3.31 o 
   4  -3   7     1100.64     1032.02     25.96 o 
   5  -3   7      822.89      778.61     20.31 o 
   6  -3   7      201.06      180.95      6.73 o 
   7  -3   7      427.95      410.50     16.00 o 
   8  -3   7       10.78       -0.52      3.46 o 
  -8  -2   7       23.12       22.68      3.39 o 
  -7  -2   7      100.67       95.42      7.91 o 
  -6  -2   7      105.92       89.62      4.29 o 
  -5  -2   7      820.71      791.12     21.93 o 
  -4  -2   7       18.51       24.35      2.38 o 
  -3  -2   7     1314.55     1229.74     24.58 o 
  -2  -2   7     1358.11     1329.55     26.26 o 
  -1  -2   7      518.46      528.41     12.49 o 
   0  -2   7     1934.47     1933.27     42.52 o 
   1  -2   7        2.09        5.05      4.43 o 
   2  -2   7     1125.56     1069.47     29.96 o 
   3  -2   7     1525.35     1469.90     33.86 o 
   4  -2   7       43.03       46.36      2.91 o 
   5  -2   7     2025.09     1980.81     48.32 o 
   6  -2   7      359.25      326.78     13.27 o 
   7  -2   7      263.72      276.03      9.41 o 
   8  -2   7      491.57      491.82     36.49 o 
  -8  -1   7       48.01       42.77      3.70 o 
  -7  -1   7        3.85        3.24      2.52 o 
  -6  -1   7      100.35       85.72      4.00 o 
  -5  -1   7      415.22      409.83     10.68 o 
  -4  -1   7        2.57        1.86      1.23 o 
  -3  -1   7       69.98       71.94      2.31 o 
  -2  -1   7      812.65      792.87     15.14 o 
  -1  -1   7       20.12       17.19      1.67 o 
   0  -1   7      124.23      113.56      3.15 o 
   1  -1   7      333.50      329.53      7.38 o 
   2  -1   7       40.10       46.33      2.33 o 
   3  -1   7     1856.98     1851.41     44.95 o 
   4  -1   7      197.79      193.25      6.55 o 
   5  -1   7      322.40      330.46      9.98 o 
   6  -1   7      584.75      594.09     16.55 o 
   7  -1   7       59.70       61.98      5.86 o 
   8  -1   7       93.15      107.18      7.28 o 
  -9   0   7       36.69       37.90      4.78 o 
  -8   0   7      127.79      116.39      6.20 o 
  -7   0   7      563.71      529.43     13.59 o 
  -6   0   7       20.19       13.46      2.01 o 
  -5   0   7     1421.18     1333.38     25.15 o 
  -4   0   7      535.33      557.76     10.18 o 
  -3   0   7       95.80       96.46      2.74 o 
  -2   0   7     1903.00     1887.94     31.71 o 
  -1   0   7      201.17      199.14      4.10 o 
   0   0   7      218.35      207.72      4.52 o 
   1   0   7      952.85      928.81     15.73 o 
   2   0   7        5.02        9.37      1.54 o 
   3   0   7     1641.74     1596.75     39.95 o 
   4   0   7      108.62      101.51      4.42 o 
   5   0   7       39.33       47.03      3.44 o 
   6   0   7      203.71      209.96     12.15 o 
   7   0   7       82.71       86.88      5.91 o 
   8   0   7        2.81        1.57      4.04 o 
  -9   1   7      423.71      404.07     15.03 o 
  -8   1   7        3.50        5.44      2.22 o 
  -7   1   7      691.56      662.63     15.04 o 
  -6   1   7      186.22      191.99      5.97 o 
  -5   1   7       56.79       54.54      2.34 o 
  -4   1   7     2129.01     2094.99     33.67 o 
  -3   1   7      836.98      821.70     14.43 o 
  -2   1   7      874.54      828.21     14.39 o 
  -1   1   7     2338.99     2361.79     39.38 o 
   0   1   7      103.77      110.62      2.73 o 
   1   1   7     1881.79     1862.11     34.05 o 
   2   1   7      279.24      270.77      6.87 o 
   3   1   7      683.94      664.41     13.20 o 
   4   1   7      421.29      431.49     10.57 o 
   5   1   7       30.80       30.97      2.98 o 
   6   1   7       69.68       66.32      5.07 o 
   7   1   7      194.98      203.49      9.35 o 
  -9   2   7      192.75      199.12      7.65 o 
  -8   2   7      551.28      567.58     13.49 o 
  -7   2   7       31.08       32.10      2.22 o 
  -6   2   7      679.11      704.64     13.82 o 
  -5   2   7     1131.24     1087.15     21.20 o 
  -4   2   7     1869.77     1818.79     30.88 o 
  -3   2   7     2728.91     2693.44     44.91 o 
  -2   2   7      110.33      112.39      2.97 o 
  -1   2   7     2576.17     2545.26     42.41 o 
   0   2   7     1293.66     1291.40     24.04 o 
   1   2   7      617.51      613.06     11.29 o 
   2   2   7      601.35      587.08     11.92 o 
   3   2   7       31.07       26.98      1.75 o 
   4   2   7      383.11      393.86      9.36 o 
   5   2   7      672.69      687.43     17.66 o 
   6   2   7        5.94        7.73      2.90 o 
   7   2   7      209.45      199.68      9.59 o 
  -9   3   7       45.07       54.50      4.93 o 
  -8   3   7       48.48       56.80      3.37 o 
  -7   3   7      481.10      492.14     11.29 o 
  -6   3   7        4.93        5.73      1.46 o 
  -5   3   7     1579.40     1587.24     29.82 o 
  -4   3   7       27.18       29.21      1.75 o 
  -3   3   7     1173.33     1149.58     21.71 o 
  -2   3   7     1477.51     1473.73     25.07 o 
  -1   3   7       42.09       47.54      2.08 o 
   0   3   7     1491.42     1519.40     24.42 o 
   1   3   7      543.45      562.65     11.54 o 
   2   3   7        8.90       13.66      1.69 o 
   3   3   7     1020.65     1018.67     28.52 o 
   4   3   7       86.65       86.09      4.21 o 
   5   3   7      772.16      783.30     19.68 o 
   6   3   7      233.60      209.26      9.68 o 
  -9   4   7        2.60        2.65      3.54 o 
  -8   4   7        4.92       -1.92      3.07 o 
  -7   4   7      290.26      283.48     10.03 o 
  -6   4   7      171.42      169.32      6.01 o 
  -5   4   7       31.04       34.96      3.70 o 
  -4   4   7       69.56       67.62      2.59 o 
  -3   4   7       39.60       41.39      2.33 o 
  -2   4   7      181.42      172.57      5.99 o 
  -1   4   7      491.68      481.68     10.90 o 
   0   4   7        6.66       11.20      1.65 o 
   1   4   7      328.18      331.00     10.87 o 
   2   4   7      390.93      392.33     12.36 o 
   3   4   7      138.73      133.48      9.52 o 
   4   4   7      235.16      216.03      8.26 o 
   5   4   7        4.97        2.01      2.94 o 
  -9   5   7       78.77       93.73      5.75 o 
  -8   5   7        0.65       -2.08      3.34 o 
  -7   5   7      408.72      444.14     15.00 o 
  -6   5   7       42.63       39.54      3.87 o 
  -5   5   7      189.12      200.97      7.42 o 
  -4   5   7       30.29       39.52      2.92 o 
  -3   5   7       46.61       46.48      2.40 o 
  -2   5   7      373.29      372.18      9.56 o 
  -1   5   7      184.63      183.59      5.47 o 
   0   5   7       65.67       63.83      3.46 o 
   1   5   7      197.93      182.12      7.45 o 
   2   5   7       85.26       87.16      5.03 o 
   3   5   7       32.83       34.03      5.69 o 
   4   5   7        6.86        4.11      3.23 o 
  -9   6   7      435.89      464.23     16.52 o 
  -8   6   7        4.85        6.26      3.71 o 
  -7   6   7       16.13       17.04      4.39 o 
  -6   6   7      203.01      216.76      8.77 o 
  -5   6   7        1.57       -0.67      2.66 o 
  -4   6   7      168.21      160.80      6.96 o 
  -3   6   7      609.68      607.87     15.51 o 
  -2   6   7      292.59      308.62      7.50 o 
  -1   6   7      361.35      376.67     10.05 o 
   0   6   7      130.58      125.00      4.97 o 
   1   6   7      114.21      105.14      5.56 o 
   2   6   7      121.23      136.12     13.43 o 
   3   6   7       15.46       12.01      3.51 o 
  -8   7   7      189.27      223.40      9.80 o 
  -7   7   7       99.68      105.10      6.34 o 
  -6   7   7       28.62       30.81      3.97 o 
  -5   7   7      535.95      559.14     19.43 o 
  -4   7   7       42.71       42.66      4.10 o 
  -3   7   7      436.98      433.65     21.62 o 
  -2   7   7      160.83      168.25      6.26 o 
  -1   7   7      265.05      275.22     12.61 o 
   0   7   7      403.78      433.71     29.42 o 
   1   7   7        2.05       -2.28      3.15 o 
   2   7   7      123.08      122.84      6.39 o 
  -8   8   7       12.26       12.92      4.25 o 
  -7   8   7      125.31      124.47      7.03 o 
  -6   8   7      112.73      110.64      7.36 o 
  -5   8   7      313.29      310.57     11.53 o 
  -4   8   7        4.91        6.22      2.99 o 
  -3   8   7        2.58        2.46      2.80 o 
  -2   8   7      229.54      222.51     22.37 o 
  -1   8   7       42.32       52.17      4.90 o 
   0   8   7      119.77      112.82     10.07 o 
  -6   9   7        3.52        8.13      3.68 o 
  -5   9   7        4.04        1.83      3.58 o 
  -4   9   7       10.08       10.79      3.51 o 
  -3   9   7       18.58       26.65      3.90 o 
  -2   9   7       19.01       12.27      5.26 o 
   0  -9   8        0.15       -3.79      3.79 o 
   1  -9   8      120.81      121.68      7.53 o 
   2  -9   8       70.64       76.79      5.79 o 
   3  -9   8       32.63       33.98      5.03 o 
   4  -9   8      271.11      279.27     11.28 o 
   5  -9   8        3.84        5.05      2.35 o 
  -2  -8   8        0.72       -3.71      3.71 o 
  -1  -8   8        8.38       10.43      3.74 o 
   0  -8   8       70.73       79.63      5.41 o 
   1  -8   8       16.21       17.61      3.86 o 
   2  -8   8       47.02       52.07      4.66 o 
   3  -8   8       44.46       48.06      4.81 o 
   4  -8   8       87.42       82.38      4.98 o 
   5  -8   8      202.83      202.02      8.40 o 
   6  -8   8        5.10        2.63      2.44 o 
   7  -8   8       67.50       71.60      5.15 o 
  -3  -7   8      121.94      125.59      8.09 o 
  -2  -7   8       48.23       45.96      4.80 o 
  -1  -7   8       28.56       34.40      4.01 o 
   0  -7   8       22.46       29.91      4.57 o 
   1  -7   8        4.86       -1.02      2.31 o 
   2  -7   8      122.14      132.26      9.96 o 
   3  -7   8       17.94       20.05      2.88 o 
   4  -7   8      119.76      110.20      5.49 o 
   5  -7   8       86.47       73.84      4.49 o 
   6  -7   8        0.26       -1.09      4.07 o 
   7  -7   8        7.01        4.64      1.98 o 
  -4  -6   8       11.75       14.47      4.18 o 
  -3  -6   8      341.80      365.56     16.39 o 
  -2  -6   8      292.11      323.69     11.38 o 
  -1  -6   8      268.27      269.21      9.69 o 
   0  -6   8      338.69      339.19     11.05 o 
   1  -6   8       25.69       23.28      2.72 o 
   2  -6   8      547.48      522.60     18.40 o 
   3  -6   8      236.85      226.21      9.84 o 
   4  -6   8      142.58      138.05      7.61 o 
   5  -6   8      152.15      151.34      6.97 o 
   6  -6   8      205.97      191.87      6.08 o 
   7  -6   8       87.63       80.86      4.98 o 
   8  -6   8       37.63       36.44      4.13 o 
  -5  -5   8      292.17      284.52     10.99 o 
  -4  -5   8      285.98      294.20      9.13 o 
  -3  -5   8        1.21        2.78      2.94 o 
  -2  -5   8     1015.66     1062.41     29.42 o 
  -1  -5   8      401.35      431.49     13.38 o 
   0  -5   8      315.42      294.47      9.59 o 
   1  -5   8     1353.19     1346.07     35.96 o 
   2  -5   8       65.45       62.35      4.11 o 
   3  -5   8      892.50      860.38     28.69 o 
   4  -5   8      168.00      148.64      6.84 o 
   5  -5   8       87.33       80.55      3.56 o 
   6  -5   8      829.66      765.43     27.85 o 
   7  -5   8       21.84       20.33      3.39 o 
   8  -5   8      126.20      125.11      6.92 o 
  -6  -4   8       95.08       95.74      6.14 o 
  -5  -4   8        0.75        3.18      2.36 o 
  -4  -4   8      677.42      658.17     16.45 o 
  -3  -4   8      111.63      116.64      4.81 o 
  -2  -4   8      208.85      203.17      8.33 o 
  -1  -4   8      902.20      898.80     24.74 o 
   0  -4   8       76.54       70.43      4.42 o 
   1  -4   8      450.33      409.36     12.08 o 
   2  -4   8      375.25      369.55     13.45 o 
   3  -4   8       12.74       11.44      3.58 o 
   4  -4   8     1634.01     1597.55     93.64 o 
   5  -4   8      152.65      134.19      6.15 o 
   6  -4   8      526.83      520.12     17.06 o 
   7  -4   8      618.98      609.70     40.95 o 
   8  -4   8        3.11        1.34      3.39 o 
  -7  -3   8        4.41        4.30      2.65 o 
  -6  -3   8       57.31       58.51      3.38 o 
  -5  -3   8       85.33       86.49      4.18 o 
  -4  -3   8      153.18      141.31      5.20 o 
  -3  -3   8      376.56      350.24      8.04 o 
  -2  -3   8      294.45      288.85      7.89 o 
  -1  -3   8     1020.84      997.59     27.08 o 
   0  -3   8      755.53      733.07     20.16 o 
   1  -3   8        3.17        4.25      1.53 o 
   2  -3   8      661.72      632.94     21.61 o 
   3  -3   8      407.97      399.57     25.95 o 
   4  -3   8      581.28      557.37     13.86 o 
   5  -3   8      513.05      497.95     13.87 o 
   6  -3   8        0.09       -1.82      2.33 o 
   7  -3   8      264.13      281.64      9.68 o 
   8  -3   8      244.94      268.29     10.97 o 
  -7  -2   8        0.40        0.85      2.78 o 
  -6  -2   8      338.67      313.11     12.72 o 
  -5  -2   8        4.74        5.19      2.96 o 
  -4  -2   8      336.12      305.83      8.48 o 
  -3  -2   8      121.28      135.11      4.14 o 
  -2  -2   8      191.77      175.67      4.57 o 
  -1  -2   8      142.90      135.78      4.36 o 
   0  -2   8      210.98      206.34      8.85 o 
   1  -2   8      605.44      608.72     16.81 o 
   2  -2   8      326.59      326.81     10.26 o 
   3  -2   8      214.67      213.37      7.56 o 
   4  -2   8       97.30       98.68      3.74 o 
   5  -2   8      111.75      118.71      6.04 o 
   6  -2   8       39.21       35.26      3.47 o 
   7  -2   8        5.19        5.84      2.93 o 
   8  -2   8      169.90      188.66     11.44 o 
  -8  -1   8      333.20      309.23     12.70 o 
  -7  -1   8      305.94      311.91     11.85 o 
  -6  -1   8      111.20      102.05      4.66 o 
  -5  -1   8      524.07      508.50     14.84 o 
  -4  -1   8      481.60      461.52     10.35 o 
  -3  -1   8     1738.22     1649.04     32.63 o 
  -2  -1   8     2220.19     2166.07     42.25 o 
  -1  -1   8       47.52       46.13      1.97 o 
   0  -1   8     2435.08     2427.35     53.20 o 
   1  -1   8      233.95      249.31      6.76 o 
   2  -1   8      397.59      376.65     11.69 o 
   3  -1   8      416.04      394.99     10.35 o 
   4  -1   8      129.85      125.79      5.18 o 
   5  -1   8       87.31       84.25      4.49 o 
   6  -1   8      155.36      152.13      6.43 o 
   7  -1   8        0.29       -0.47      3.22 o 
  -8   0   8        1.61        4.45      2.83 o 
  -7   0   8      401.87      397.64     10.96 o 
  -6   0   8      145.03      145.82      5.46 o 
  -5   0   8        7.18       11.18      2.23 o 
  -4   0   8     1899.76     1804.53     35.57 o 
  -3   0   8       44.79       43.03      2.11 o 
  -2   0   8     1014.63      972.97     18.42 o 
  -1   0   8     2302.98     2256.09     41.20 o 
   0   0   8      210.13      216.23      5.49 o 
   1   0   8     1623.49     1643.17     33.01 o 
   2   0   8      235.68      220.38      6.53 o 
   3   0   8      181.93      186.04      7.79 o 
   4   0   8      424.95      412.48     11.95 o 
   5   0   8        9.16        5.57      2.71 o 
   6   0   8      709.06      717.06     22.14 o 
   7   0   8      106.12      110.32      7.80 o 
  -9   1   8       99.52      111.66      6.61 o 
  -8   1   8      235.21      234.25      7.51 o 
  -7   1   8       17.03       17.57      2.67 o 
  -6   1   8      884.60      857.25     20.43 o 
  -5   1   8       67.56       69.16      2.79 o 
  -4   1   8      932.15      955.44     19.53 o 
  -3   1   8      379.37      382.45      7.45 o 
  -2   1   8      576.10      574.16     10.40 o 
  -1   1   8      426.14      432.79      8.88 o 
   0   1   8     1040.63     1035.15     19.52 o 
   1   1   8      416.06      420.00      9.46 o 
   2   1   8      531.01      565.05     11.51 o 
   3   1   8      442.85      413.50     12.17 o 
   4   1   8      600.16      594.77     12.57 o 
   5   1   8      316.09      336.33      9.97 o 
   6   1   8      143.45      164.16      7.98 o 
   7   1   8      190.29      193.47     18.76 o 
  -9   2   8       99.77      105.09      6.30 o 
  -8   2   8       15.35       16.82      5.02 o 
  -7   2   8       86.59       89.34      4.02 o 
  -6   2   8      174.55      165.85      5.11 o 
  -5   2   8       41.54       39.87      2.19 o 
  -4   2   8      151.75      152.13      4.42 o 
  -3   2   8      166.41      173.90      4.59 o 
  -2   2   8      209.64      208.01      4.62 o 
  -1   2   8       21.01       20.46      1.48 o 
   0   2   8     1351.68     1339.64     25.05 o 
   1   2   8      244.11      260.66      6.13 o 
   2   2   8      243.36      255.39      8.70 o 
   3   2   8      909.78      944.65     16.96 o 
   4   2   8        3.81        4.80      1.57 o 
   5   2   8      318.01      316.60     10.92 o 
   6   2   8       42.63       49.99      5.67 o 
  -9   3   8       67.22       65.03      5.40 o 
  -8   3   8      250.75      257.53      9.31 o 
  -7   3   8       23.56       23.62      2.58 o 
  -6   3   8      206.06      212.00      5.90 o 
  -5   3   8       36.95       43.15      2.23 o 
  -4   3   8      272.52      268.17      6.35 o 
  -3   3   8       36.46       38.08      3.15 o 
  -2   3   8      446.81      436.61     14.29 o 
  -1   3   8      247.33      235.26      5.14 o 
   0   3   8       83.80      100.69      3.31 o 
   1   3   8      404.82      378.02     11.21 o 
   2   3   8       68.83       60.75      2.76 o 
   3   3   8       70.22       73.60      3.83 o 
   4   3   8        7.38        7.79      3.16 o 
   5   3   8       18.68       29.06      5.15 o 
  -9   4   8        1.85       -0.11      3.45 o 
  -8   4   8      304.40      312.86      9.94 o 
  -7   4   8       65.82       77.90      4.42 o 
  -6   4   8       63.13       63.65      4.07 o 
  -5   4   8      196.51      208.93      5.24 o 
  -4   4   8      235.04      243.95      6.40 o 
  -3   4   8       54.17       56.05      2.96 o 
  -2   4   8     1234.11     1206.95     25.56 o 
  -1   4   8       27.64       22.61      2.15 o 
   0   4   8      379.34      341.06     11.28 o 
   1   4   8      389.57      373.88     12.15 o 
   2   4   8        1.01        2.34      3.29 o 
   3   4   8      220.31      208.57     13.81 o 
   4   4   8       17.66       23.14      3.40 o 
   5   4   8       22.08       23.99      3.58 o 
  -9   5   8      271.96      303.75     12.44 o 
  -8   5   8       41.43       39.27      4.80 o 
  -7   5   8      572.93      600.43     19.12 o 
  -6   5   8      223.32      222.17      6.67 o 
  -5   5   8       22.62       26.67      4.60 o 
  -4   5   8     1301.64     1333.30     32.78 o 
  -3   5   8        1.99        3.19      1.71 o 
  -2   5   8      303.42      309.43     15.19 o 
  -1   5   8      745.84      746.84     18.43 o 
   0   5   8       86.67       69.00      4.57 o 
   1   5   8      510.49      520.49     15.95 o 
   2   5   8      146.59      134.78      8.26 o 
   3   5   8       30.63       28.80      3.86 o 
   4   5   8      200.45      187.96     15.03 o 
  -8   6   8      174.91      181.38      9.11 o 
  -7   6   8       31.73       41.51      4.58 o 
  -6   6   8      313.35      322.06     11.84 o 
  -5   6   8      393.97      412.10     13.78 o 
  -4   6   8      180.90      174.75      6.49 o 
  -3   6   8      155.61      163.06      8.14 o 
  -2   6   8       78.53       95.53      4.25 o 
  -1   6   8      270.71      287.46      8.23 o 
   0   6   8      467.01      451.00     14.41 o 
   1   6   8       33.50       38.83      4.13 o 
   2   6   8      556.29      529.86     16.52 o 
   3   6   8       50.56       64.41      5.00 o 
  -8   7   8        3.66        6.24      4.79 o 
  -7   7   8        8.50       10.03      4.26 o 
  -6   7   8      102.09      107.82      6.25 o 
  -5   7   8        5.91        4.29      3.06 o 
  -4   7   8       27.11       30.07      3.78 o 
  -3   7   8       45.40       40.97      3.56 o 
  -2   7   8       51.78       55.84      3.94 o 
  -1   7   8        5.51        5.46      7.94 o 
   0   7   8       90.91       89.59      7.67 o 
   1   7   8       41.86       42.17      6.35 o 
  -7   8   8       31.86       31.38      4.70 o 
  -6   8   8       44.88       52.47      4.84 o 
  -5   8   8       43.11       43.01      4.61 o 
  -4   8   8       21.70       23.87      3.92 o 
  -3   8   8       18.01       20.07      3.49 o 
  -2   8   8       74.99       81.96      4.74 o 
  -1   8   8        7.04        9.26      5.97 o 
   0   8   8      152.30      145.21     13.65 o 
   2  -9   9       20.17       20.49      4.31 o 
   3  -9   9       15.49       18.74      3.82 o 
   4  -9   9       34.98       32.00      4.25 o 
  -1  -8   9      236.91      251.36     10.50 o 
   0  -8   9        4.02        0.75      3.11 o 
   1  -8   9       22.53       27.30      4.29 o 
   2  -8   9       93.37       99.85      6.50 o 
   3  -8   9       18.52       14.70      3.10 o 
   4  -8   9       92.84       99.02      5.69 o 
   5  -8   9        1.34        1.25      2.33 o 
   6  -8   9        1.06        0.87      2.45 o 
  -3  -7   9      310.51      329.00     12.77 o 
  -2  -7   9       48.92       58.94      5.24 o 
  -1  -7   9      298.39      315.33     15.33 o 
   0  -7   9      379.33      386.42     12.84 o 
   1  -7   9        0.20        1.46      2.98 o 
   2  -7   9      540.43      532.91     19.28 o 
   3  -7   9        4.88        5.12      2.65 o 
   4  -7   9       59.37       58.51      8.95 o 
   5  -7   9      188.46      184.85      8.20 o 
   6  -7   9        5.28        2.38      3.30 o 
  -4  -6   9      252.91      285.79     18.42 o 
  -3  -6   9       76.48       88.24     10.25 o 
  -2  -6   9      245.58      269.82     10.26 o 
  -1  -6   9      139.14      142.81      6.69 o 
   0  -6   9      282.05      290.78     10.52 o 
   1  -6   9      732.51      766.33     23.36 o 
   2  -6   9        1.36       -2.24      2.24 o 
   3  -6   9      465.95      444.09     16.14 o 
   4  -6   9      363.08      352.12     21.48 o 
   5  -6   9      567.28      531.08     21.26 o 
   6  -6   9      288.27      292.10     20.01 o 
   7  -6   9       46.18       43.47      3.18 o 
  -5  -5   9       19.92       17.29      4.18 o 
  -4  -5   9        9.11        6.28      2.91 o 
  -3  -5   9       16.64       17.39      3.49 o 
  -2  -5   9       19.19       19.58      3.33 o 
  -1  -5   9      315.65      307.88     10.39 o 
   0  -5   9       95.82       91.80      4.75 o 
   1  -5   9       87.15       89.19      4.45 o 
   2  -5   9      314.49      305.12     11.91 o 
   3  -5   9       24.79       29.42      3.20 o 
   4  -5   9      168.52      155.60      7.39 o 
   5  -5   9       29.98       27.72      3.25 o 
   6  -5   9      213.06      202.79      8.42 o 
   7  -5   9       46.70       51.61      4.57 o 
  -6  -4   9       83.91       87.57      6.16 o 
  -5  -4   9       31.13       30.60      4.31 o 
  -4  -4   9       26.17       29.17      3.45 o 
  -3  -4   9        3.13        1.68      2.25 o 
  -2  -4   9       10.16       13.71      2.87 o 
  -1  -4   9      610.45      628.05     23.10 o 
   0  -4   9       23.10       21.69      2.59 o 
   1  -4   9      262.37      250.85      8.23 o 
   2  -4   9      584.71      572.92     20.03 o 
   3  -4   9       49.65       43.68      3.71 o 
   4  -4   9      193.35      194.32      8.60 o 
   5  -4   9       42.50       41.46      2.93 o 
   6  -4   9        1.60        0.80      2.77 o 
   7  -4   9       27.34       23.32      3.79 o 
  -6  -3   9      161.34      167.58      6.41 o 
  -5  -3   9        1.64        1.08      2.44 o 
  -4  -3   9       55.66       53.95      2.92 o 
  -3  -3   9      531.16      523.93     13.53 o 
  -2  -3   9      488.49      440.63     11.22 o 
  -1  -3   9      529.58      527.99     15.48 o 
   0  -3   9       98.41      105.42      4.67 o 
   1  -3   9      429.68      414.54     15.20 o 
   2  -3   9       13.88       13.64      2.60 o 
   3  -3   9      153.90      146.90      7.04 o 
   4  -3   9       76.21       77.74      6.04 o 
   5  -3   9        8.73       10.11      2.20 o 
   6  -3   9       45.28       46.35      5.42 o 
   7  -3   9      141.40      145.55      7.46 o 
  -7  -2   9      149.56      150.85     11.21 o 
  -6  -2   9      115.91      111.06      5.00 o 
  -5  -2   9      392.64      388.82     10.63 o 
  -4  -2   9      143.25      131.71      4.47 o 
  -3  -2   9     1415.68     1313.89     26.31 o 
  -2  -2   9      213.07      205.60      6.12 o 
  -1  -2   9      555.56      538.67     13.06 o 
   0  -2   9     1752.42     1745.03     45.85 o 
   1  -2   9       40.64       46.54      3.83 o 
   2  -2   9     1258.55     1213.03     39.89 o 
   3  -2   9      160.32      161.01      7.57 o 
   4  -2   9        0.17       -0.99      1.83 o 
   5  -2   9      254.49      243.42      9.46 o 
   6  -2   9       59.86       61.32      6.81 o 
   7  -2   9      178.44      192.98     15.22 o 
  -8  -1   9       20.10       23.93      5.82 o 
  -7  -1   9      245.94      243.68      9.85 o 
  -6  -1   9      182.31      157.78      6.47 o 
  -5  -1   9      470.75      436.12     12.31 o 
  -4  -1   9      117.46      129.91      4.40 o 
  -3  -1   9       29.11       31.67      2.20 o 
  -2  -1   9      308.53      299.49      7.07 o 
  -1  -1   9        8.57        8.82      1.31 o 
   0  -1   9       64.59       64.29      2.84 o 
   1  -1   9     2513.25     2473.76     78.37 o 
   2  -1   9       26.22       31.30      3.48 o 
   3  -1   9      363.41      376.07     12.11 o 
   4  -1   9     1398.50     1347.98     29.04 o 
   5  -1   9      158.87      154.20      5.34 o 
   6  -1   9      450.18      467.03     13.98 o 
   7  -1   9        0.63        1.00      3.64 o 
  -8   0   9       37.00       38.13      3.85 o 
  -7   0   9       12.29       11.05      3.01 o 
  -6   0   9      155.54      148.55      6.35 o 
  -5   0   9        6.97        7.93      2.20 o 
  -4   0   9       16.49       19.94      2.33 o 
  -3   0   9      156.43      152.65      5.10 o 
  -2   0   9       16.35       18.96      2.24 o 
  -1   0   9      762.75      758.21     15.63 o 
   0   0   9       35.05       28.65      3.58 o 
   1   0   9      485.20      508.66     12.92 o 
   2   0   9      522.95      557.79     16.50 o 
   3   0   9       19.94       22.01      2.76 o 
   4   0   9      417.56      431.63     10.75 o 
   5   0   9      151.52      149.96      6.04 o 
   6   0   9       79.20       77.01      9.92 o 
   7   0   9      120.71      122.04      7.36 o 
  -8   1   9       42.41       45.02      5.51 o 
  -7   1   9      373.06      349.48      9.98 o 
  -6   1   9       43.95       45.95      3.00 o 
  -5   1   9       61.76       57.85      3.45 o 
  -4   1   9       45.21       42.71      2.92 o 
  -3   1   9      163.49      157.13      4.62 o 
  -2   1   9      330.56      332.63      7.76 o 
  -1   1   9      716.29      705.77     13.91 o 
   0   1   9        5.61        3.89      1.57 o 
   1   1   9       17.85       19.99      1.83 o 
   2   1   9      797.52      767.36     15.25 o 
   3   1   9        3.42        6.07      2.10 o 
   4   1   9       70.16       73.20      3.30 o 
   5   1   9       77.40       76.97      4.07 o 
   6   1   9       49.00       65.64      5.53 o 
  -8   2   9      103.90      106.09      6.37 o 
  -7   2   9        2.36        3.26      2.50 o 
  -6   2   9      487.58      477.85     11.07 o 
  -5   2   9      472.45      430.11     14.86 o 
  -4   2   9       37.95       35.41      2.62 o 
  -3   2   9     1676.82     1648.92     34.48 o 
  -2   2   9       29.61       28.28      1.94 o 
  -1   2   9     1227.57     1211.90     25.95 o 
   0   2   9      148.12      162.61      4.92 o 
   1   2   9      229.52      218.27      9.44 o 
   2   2   9      347.61      361.19      8.14 o 
   3   2   9      145.78      149.61      4.43 o 
   4   2   9       93.04       90.00      3.74 o 
   5   2   9       90.76       94.59      5.04 o 
   6   2   9        0.77       -2.14      3.96 o 
  -8   3   9      271.65      268.09     10.35 o 
  -7   3   9      207.65      199.96      8.38 o 
  -6   3   9      256.79      248.71      6.90 o 
  -5   3   9      356.15      363.39      8.26 o 
  -4   3   9      490.81      483.71     11.10 o 
  -3   3   9      769.29      780.21     19.02 o 
  -2   3   9      338.50      349.01     10.72 o 
  -1   3   9        1.81        0.52      1.87 o 
   0   3   9     1111.34     1051.85     28.98 o 
   1   3   9      186.79      175.36      7.14 o 
   2   3   9      252.76      245.25      8.80 o 
   3   3   9      618.24      576.41     16.97 o 
   4   3   9       31.86       35.28      7.37 o 
   5   3   9      220.18      209.06     11.67 o 
  -8   4   9       17.84       18.92      3.84 o 
  -7   4   9      460.25      463.26     13.24 o 
  -6   4   9      362.38      366.46     16.49 o 
  -5   4   9      850.20      847.27     25.98 o 
  -4   4   9      739.84      727.18     15.82 o 
  -3   4   9       16.38       18.15      2.13 o 
  -2   4   9      486.89      473.58     19.09 o 
  -1   4   9      341.33      345.05     11.64 o 
   0   4   9       86.44       88.03     10.00 o 
   1   4   9      969.06      926.04     26.15 o 
   2   4   9       49.05       49.12      4.38 o 
   3   4   9      513.61      502.31     27.58 o 
   4   4   9      200.21      194.63     10.19 o 
  -8   5   9       63.56       65.39      6.71 o 
  -7   5   9        2.99       -0.42      2.44 o 
  -6   5   9       83.36       84.91      4.67 o 
  -5   5   9       27.04       30.13      4.20 o 
  -4   5   9       58.48       56.40      2.94 o 
  -3   5   9      513.72      509.25     12.13 o 
  -2   5   9        3.99        4.72      1.97 o 
  -1   5   9      489.29      468.40     18.01 o 
   0   5   9      158.74      157.22      7.24 o 
   1   5   9      160.92      133.91      6.60 o 
   2   5   9      340.77      327.60     11.50 o 
   3   5   9       32.68       39.20      5.00 o 
  -8   6   9       59.55       69.29      6.07 o 
  -7   6   9      245.42      287.39     22.76 o 
  -6   6   9      152.79      152.47      7.79 o 
  -5   6   9        1.36       -0.19      2.51 o 
  -4   6   9      151.29      158.72      6.65 o 
  -3   6   9      111.09      113.97      6.14 o 
  -2   6   9        0.45        2.44      2.34 o 
  -1   6   9      103.75      104.60      5.75 o 
   0   6   9       95.54      103.53      8.95 o 
   1   6   9       82.29       82.63      5.41 o 
   2   6   9       14.76        9.45      3.77 o 
  -7   7   9       40.75       46.87      5.28 o 
  -6   7   9      145.93      172.74      8.37 o 
  -5   7   9      334.83      352.90     17.60 o 
  -4   7   9        0.02       -0.35      2.60 o 
  -3   7   9      488.35      494.33     19.99 o 
  -2   7   9       69.85       66.41      7.61 o 
  -1   7   9       78.67       72.91      8.10 o 
   0   7   9      168.28      190.51     10.95 o 
  -5   8   9      265.19      285.96     16.82 o 
  -4   8   9      109.31      106.98     10.12 o 
  -3   8   9       51.30       46.81      4.25 o 
  -2   8   9      430.09      399.39     32.44 o 
   0  -8  10      106.51      121.06      6.74 o 
   1  -8  10       37.02       28.69      5.93 o 
   2  -8  10      220.27      208.67      9.96 o 
   3  -8  10       53.31       57.41      4.82 o 
   4  -8  10      103.85       99.82      6.09 o 
  -2  -7  10       21.15       24.49      5.30 o 
  -1  -7  10       57.04       60.45      5.76 o 
   0  -7  10      274.82      288.22     15.46 o 
   1  -7  10       18.44       21.69      3.33 o 
   2  -7  10        4.05        5.66      4.81 o 
   3  -7  10      367.48      353.92     13.85 o 
   4  -7  10       21.54       20.86      3.30 o 
   5  -7  10       74.59       78.46      8.84 o 
  -3  -6  10        7.36        1.56      3.78 o 
  -2  -6  10        3.65        4.79      3.44 o 
  -1  -6  10        9.02        8.38      3.21 o 
   0  -6  10      110.83      117.20      5.83 o 
   1  -6  10       15.84       15.94      3.42 o 
   2  -6  10       68.53       64.84      4.78 o 
   3  -6  10       12.21       15.50      3.06 o 
   4  -6  10       20.73       24.12      3.62 o 
   5  -6  10       15.96       11.89      3.30 o 
   6  -6  10      106.66       85.47      5.37 o 
  -4  -5  10       47.29       48.71      6.49 o 
  -3  -5  10        5.94        9.93      3.59 o 
  -2  -5  10      479.16      468.63     15.04 o 
  -1  -5  10       26.82       19.19      3.18 o 
   0  -5  10      218.71      230.24      8.43 o 
   1  -5  10      236.15      231.23     10.05 o 
   2  -5  10       30.91       25.10      3.26 o 
   3  -5  10       36.35       41.74      3.94 o 
   4  -5  10      195.69      196.71      8.88 o 
   5  -5  10       14.84       16.57      3.24 o 
   6  -5  10        9.36       15.22      3.55 o 
  -5  -4  10        3.32        5.45      3.92 o 
  -4  -4  10      242.59      254.56     11.06 o 
  -3  -4  10      217.83      215.71     11.40 o 
  -2  -4  10      343.37      318.15     10.87 o 
  -1  -4  10      279.34      277.93     16.55 o 
   0  -4  10      122.40      104.45      5.05 o 
   1  -4  10      251.82      250.82     10.35 o 
   2  -4  10      436.85      422.11     17.12 o 
   3  -4  10      255.07      243.77     10.31 o 
   4  -4  10       21.77       27.49      5.26 o 
   5  -4  10      280.18      259.05     10.01 o 
   6  -4  10       49.50       48.39      3.62 o 
   7  -4  10      103.22      100.51      4.99 o 
  -6  -3  10      118.70      117.66      5.43 o 
  -5  -3  10      265.42      253.62      7.95 o 
  -4  -3  10       55.78       49.32      3.71 o 
  -3  -3  10      176.34      182.81      6.27 o 
  -2  -3  10       61.77       58.27      4.04 o 
  -1  -3  10       77.09       70.08      4.10 o 
   0  -3  10      252.54      253.21     11.90 o 
   1  -3  10      134.94      129.87      6.87 o 
   2  -3  10     1581.86     1592.90     51.72 o 
   3  -3  10      327.67      317.17     17.45 o 
   4  -3  10      154.87      152.52      9.51 o 
   5  -3  10      822.40      767.34     39.74 o 
   6  -3  10        0.49       -0.73      2.58 o 
   7  -3  10      198.53      208.05      7.57 o 
  -7  -2  10       11.34       11.66      3.29 o 
  -6  -2  10       23.15       21.83      3.37 o 
  -5  -2  10      159.90      144.37      6.25 o 
  -4  -2  10       18.06       21.35      2.36 o 
  -3  -2  10       22.92       21.33      2.04 o 
  -2  -2  10       85.66       86.82      3.78 o 
  -1  -2  10      147.21      140.61      4.93 o 
   0  -2  10      652.97      654.39     22.84 o 
   1  -2  10       14.61       14.89      3.08 o 
   2  -2  10        6.46        4.82      3.24 o 
   3  -2  10      759.76      751.05     26.07 o 
   4  -2  10      111.08      104.28      5.76 o 
   5  -2  10      115.83      117.56      7.10 o 
   6  -2  10      432.97      417.52     12.37 o 
  -7  -1  10        7.36        8.04      3.18 o 
  -6  -1  10       31.96       25.86      3.24 o 
  -5  -1  10       91.41       96.14      4.58 o 
  -4  -1  10       41.80       41.15      2.77 o 
  -3  -1  10       31.54       29.89      2.30 o 
  -2  -1  10       73.84       73.89      3.62 o 
  -1  -1  10      521.80      514.45     12.59 o 
   0  -1  10      393.47      402.28     11.83 o 
   1  -1  10      265.61      271.10     11.21 o 
   2  -1  10        0.15        0.11      2.57 o 
   3  -1  10      423.27      411.33     15.78 o 
   4  -1  10      144.86      166.22      9.13 o 
   5  -1  10        1.88        1.58      2.55 o 
   6  -1  10       58.96       59.03      4.20 o 
  -7   0  10      261.47      251.88      8.93 o 
  -6   0  10       83.65       79.44      4.32 o 
  -5   0  10      512.74      494.40     12.91 o 
  -4   0  10      625.98      578.69     14.58 o 
  -3   0  10       33.43       33.05      3.33 o 
  -2   0  10     1211.16     1170.13     23.69 o 
  -1   0  10       25.10       28.61      2.04 o 
   0   0  10      191.67      189.33      5.54 o 
   1   0  10      200.50      216.12     12.18 o 
   2   0  10       18.48       21.26      2.92 o 
   3   0  10       39.55       39.13      3.85 o 
   4   0  10      409.16      389.25     22.03 o 
   5   0  10       12.10        8.89      3.58 o 
   6   0  10       66.10       69.76      4.59 o 
  -8   1  10      284.43      284.89      8.08 o 
  -7   1  10       79.48       79.60      3.98 o 
  -6   1  10      713.12      702.21     18.38 o 
  -5   1  10      150.30      147.57      5.63 o 
  -4   1  10      724.41      728.28     19.83 o 
  -3   1  10     1697.78     1645.03     37.39 o 
  -2   1  10       32.61       35.55      2.29 o 
  -1   1  10     1438.41     1482.64     32.81 o 
   0   1  10      393.64      419.11     14.21 o 
   1   1  10      615.24      628.67     14.80 o 
   2   1  10      925.46      934.42     31.02 o 
   3   1  10        2.83        8.32      2.35 o 
   4   1  10      575.51      599.31     17.53 o 
   5   1  10      202.95      210.65      6.96 o 
  -8   2  10      349.92      353.16      9.15 o 
  -7   2  10        6.25        2.69      2.52 o 
  -6   2  10      203.51      193.16      6.77 o 
  -5   2  10      575.20      583.12     14.79 o 
  -4   2  10       51.04       52.64      3.92 o 
  -3   2  10      475.34      460.00     12.14 o 
  -2   2  10      387.40      388.44     12.82 o 
  -1   2  10        2.87        5.44      2.06 o 
   0   2  10      944.70      999.66     28.61 o 
   1   2  10      323.37      287.49      7.53 o 
   2   2  10      584.72      582.17     14.94 o 
   3   2  10      721.61      713.77     18.70 o 
   4   2  10       32.74       38.49      3.39 o 
   5   2  10      386.45      380.42     23.09 o 
  -8   3  10       29.11       27.63      6.09 o 
  -7   3  10       61.37       61.39      4.97 o 
  -6   3  10        5.84        3.12      2.85 o 
  -5   3  10      204.50      196.46      7.44 o 
  -4   3  10      606.06      580.87     23.05 o 
  -3   3  10       99.34      101.07      5.31 o 
  -2   3  10      990.24      953.20     22.99 o 
  -1   3  10      171.82      148.45      6.80 o 
   0   3  10      522.29      504.64     15.50 o 
   1   3  10      483.03      470.75     18.41 o 
   2   3  10       16.01       14.39      3.02 o 
   3   3  10      291.86      294.31     20.07 o 
   4   3  10      281.85      275.67     27.30 o 
  -8   4  10        9.18        4.84      3.74 o 
  -7   4  10       70.01       68.57      5.03 o 
  -6   4  10        2.76        6.46      2.79 o 
  -5   4  10       38.04       37.31      3.39 o 
  -4   4  10      119.84      117.96      7.38 o 
  -3   4  10       49.81       48.78      3.50 o 
  -2   4  10      134.62      132.99      6.68 o 
  -1   4  10      273.14      226.16      8.98 o 
   0   4  10       13.38       13.94      4.36 o 
   1   4  10      348.64      325.72     11.33 o 
   2   4  10       66.83       62.02      4.88 o 
   3   4  10       10.56        6.49      3.28 o 
  -7   5  10       81.76      111.57      7.67 o 
  -6   5  10      495.87      518.92     17.46 o 
  -5   5  10       56.84       68.46      5.26 o 
  -4   5  10      579.67      574.82     14.98 o 
  -3   5  10      137.57      130.10      8.66 o 
  -2   5  10      366.88      323.05     11.40 o 
  -1   5  10      239.78      244.72     18.02 o 
   0   5  10        4.34       10.31      3.85 o 
   1   5  10      118.61      122.10      6.52 o 
   2   5  10      168.71      177.92      8.06 o 
  -7   6  10        3.97        7.17      3.56 o 
  -6   6  10      399.34      455.52     15.72 o 
  -5   6  10      163.55      168.79      6.91 o 
  -4   6  10       88.95       98.18      6.40 o 
  -3   6  10      438.06      450.03     19.02 o 
  -2   6  10       92.35       87.04      5.34 o 
  -1   6  10      473.07      487.40     19.42 o 
   0   6  10      191.67      200.68      8.84 o 
   1   6  10       32.55       38.93      4.76 o 
  -6   7  10       11.45       16.62      4.45 o 
  -5   7  10      405.43      434.77     13.47 o 
  -4   7  10       27.04       38.32      4.88 o 
  -3   7  10      118.92      112.26     11.52 o 
  -2   7  10      277.61      254.40     24.39 o 
  -1   7  10        2.79       -2.20      8.05 o 
  -1  -7  11      180.07      181.42      8.53 o 
   0  -7  11        2.15        2.99      3.30 o 
   1  -7  11       86.77       77.81      5.72 o 
   2  -7  11       38.35       37.20      4.36 o 
   3  -7  11        5.31        2.07      3.07 o 
   4  -7  11        8.86        4.07      3.08 o 
  -2  -6  11      254.61      257.20     10.46 o 
  -1  -6  11       32.13       30.72      4.11 o 
   0  -6  11      123.07      133.59      7.86 o 
   1  -6  11        6.87        5.89      3.40 o 
   2  -6  11       11.49       11.18      3.26 o 
   3  -6  11      392.06      394.95     15.31 o 
   4  -6  11        1.81        1.78      4.14 o 
   5  -6  11        8.13        8.90      3.34 o 
  -4  -5  11      256.68      281.40     12.64 o 
  -3  -5  11       26.04       34.68      4.72 o 
  -2  -5  11       91.48       99.95      5.87 o 
  -1  -5  11      167.88      174.96      7.62 o 
   0  -5  11       27.19       32.38      4.26 o 
   1  -5  11      302.49      298.28     12.42 o 
   2  -5  11      248.18      236.47     10.37 o 
   3  -5  11      306.34      285.73     20.36 o 
   4  -5  11      462.51      461.64     42.85 o 
   5  -5  11        0.55       -1.39      3.00 o 
   6  -5  11      218.02      222.88     22.46 o 
  -4  -4  11       37.73       38.75      3.75 o 
  -3  -4  11       65.36       61.68      5.02 o 
  -2  -4  11       94.65      103.75      5.62 o 
  -1  -4  11       72.04       76.49      4.71 o 
   0  -4  11      441.69      430.97     16.42 o 
   1  -4  11       59.38       54.54      4.71 o 
   2  -4  11      207.97      204.07      9.51 o 
   3  -4  11       81.98       80.34      5.48 o 
   4  -4  11      240.12      230.56     10.54 o 
   5  -4  11      336.76      316.07     12.31 o 
   6  -4  11        0.42       -3.07      3.07 o 
  -5  -3  11       19.19       21.86      4.25 o 
  -4  -3  11       78.19       82.58      4.49 o 
  -3  -3  11      138.30      149.35      5.80 o 
  -2  -3  11      122.18      117.58      6.20 o 
  -1  -3  11       75.97       82.65      4.60 o 
   0  -3  11      337.93      340.45     16.11 o 
   1  -3  11       26.15       25.35      4.14 o 
   2  -3  11      114.60      112.39      7.50 o 
   3  -3  11       49.31       58.94      4.84 o 
   4  -3  11       10.64        9.47      3.62 o 
   5  -3  11      147.47      150.83      7.44 o 
   6  -3  11       66.81       68.54      5.40 o 
  -6  -2  11       49.99       39.62      3.83 o 
  -5  -2  11      207.67      185.62      6.77 o 
  -4  -2  11        2.39        2.24      2.35 o 
  -3  -2  11      377.23      374.30     10.27 o 
  -2  -2  11      368.60      369.66     10.03 o 
  -1  -2  11       27.31       30.94      3.96 o 
   0  -2  11      276.72      270.56     11.21 o 
   1  -2  11       39.43       35.27      4.09 o 
   2  -2  11        9.88       17.60      3.48 o 
   3  -2  11      289.25      269.38     11.71 o 
   4  -2  11       34.23       35.40      4.12 o 
   5  -2  11      208.44      199.77     10.50 o 
   6  -2  11      111.00      116.18      6.86 o 
  -6  -1  11        1.75        4.18      3.11 o 
  -5  -1  11      507.24      465.41     12.50 o 
  -4  -1  11      408.74      390.72     10.70 o 
  -3  -1  11      148.13      155.28      4.86 o 
  -2  -1  11     1069.34     1016.13     20.68 o 
  -1  -1  11      113.79      109.53      5.11 o 
   0  -1  11      278.69      328.65     10.54 o 
   1  -1  11      529.09      576.67     35.46 o 
   2  -1  11        0.42       -0.79      2.85 o 
   3  -1  11      391.43      399.37     22.42 o 
   4  -1  11      176.33      162.63      7.71 o 
   5  -1  11       58.30       66.12      7.41 o 
  -7   0  11      115.84      121.12      5.75 o 
  -6   0  11      281.16      259.91      8.45 o 
  -5   0  11        3.11        2.96      2.78 o 
  -4   0  11      450.03      438.53     11.80 o 
  -3   0  11      631.73      612.43     16.10 o 
  -2   0  11      155.60      150.93      5.85 o 
  -1   0  11     1057.30     1080.89     24.40 o 
   0   0  11      499.95      471.49     13.95 o 
   1   0  11      901.13      966.00     26.09 o 
   2   0  11      936.05      942.81     34.79 o 
   3   0  11       66.64       68.34      8.62 o 
   4   0  11      788.80      807.51     45.72 o 
   5   0  11       83.12       98.27      7.76 o 
  -7   1  11        4.89        8.40      3.08 o 
  -6   1  11       15.27       15.68      3.12 o 
  -5   1  11      139.21      137.47      5.97 o 
  -4   1  11        2.60        2.15      2.44 o 
  -3   1  11      506.88      492.81     13.95 o 
  -2   1  11      167.78      175.12      5.94 o 
  -1   1  11      258.15      271.98      9.62 o 
   0   1  11      669.43      648.04     15.51 o 
   1   1  11        8.72        1.96      2.65 o 
   2   1  11      459.38      507.34     14.82 o 
   3   1  11      232.32      245.21     11.82 o 
   4   1  11       24.36       30.29      4.22 o 
   5   1  11      502.66      583.17     40.06 o 
  -7   2  11       16.22       17.85      3.33 o 
  -6   2  11        5.16        8.89      2.92 o 
  -5   2  11      166.94      153.31      7.38 o 
  -4   2  11        5.08        8.62      2.58 o 
  -3   2  11      161.62      171.06      6.39 o 
  -2   2  11      369.75      346.41     22.85 o 
  -1   2  11       49.30       49.45      4.01 o 
   0   2  11      283.31      270.73     12.76 o 
   1   2  11      154.49      162.01     10.05 o 
   2   2  11      151.56      165.33      8.30 o 
   3   2  11      184.22      195.11     13.42 o 
   4   2  11        7.20        7.16      6.26 o 
  -7   3  11      227.55      216.95     12.85 o 
  -6   3  11        3.95        1.83      3.01 o 
  -5   3  11      418.54      432.55     13.20 o 
  -4   3  11       48.63       56.88      8.66 o 
  -3   3  11      171.08      182.66     11.62 o 
  -2   3  11      315.01      279.06     11.61 o 
  -1   3  11        0.83       -2.13      3.40 o 
   0   3  11      154.93      144.94      7.75 o 
   1   3  11      121.89      107.18     11.41 o 
   2   3  11        4.98        7.23      3.28 o 
   3   3  11      206.38      228.45     15.44 o 
  -7   4  11      313.23      322.63     13.92 o 
  -6   4  11      193.88      205.11      8.61 o 
  -5   4  11      188.63      200.37      7.65 o 
  -4   4  11      531.21      559.19     27.52 o 
  -3   4  11        1.37       -0.80      3.71 o 
  -2   4  11      354.34      328.41     16.56 o 
  -1   4  11      413.87      359.98     14.06 o 
   0   4  11      169.74      176.59     11.91 o 
   1   4  11      330.99      313.70     11.22 o 
   2   4  11        3.46        2.07      3.31 o 
  -6   5  11      282.13      282.67     21.48 o 
  -5   5  11       48.77       49.33      9.40 o 
  -4   5  11      280.87      302.06     13.34 o 
  -3   5  11      267.59      268.94     11.47 o 
  -2   5  11        0.74       -3.33      3.33 o 
  -1   5  11      452.44      443.95     14.76 o 
   0   5  11       53.95       40.89      6.03 o 
   1   5  11      126.40      137.30     14.42 o 
  -6   6  11       28.07       42.06      7.61 o 
  -5   6  11      103.57      101.94      8.05 o 
  -4   6  11        2.59        1.89      4.24 o 
  -3   6  11      192.32      199.93     10.52 o 
  -2   6  11       64.36       74.77      6.90 o 
  -1   6  11       14.37       12.03      4.44 o 
  -1  -6  12      230.68      235.21     11.63 o 
   0  -6  12        4.73        9.63      3.86 o 
   1  -6  12      318.31      320.39     13.57 o 
   2  -6  12       23.01       21.29      7.94 o 
   3  -6  12       95.11       88.49      6.07 o 
   4  -6  12      118.93      115.87      7.31 o 
  -2  -5  12       22.17       22.46      4.08 o 
  -1  -5  12       70.69       64.28      5.84 o 
   0  -5  12       60.86       61.43      5.52 o 
   1  -5  12      109.62      111.17      7.08 o 
   2  -5  12        7.71        8.23      3.42 o 
   3  -5  12       46.29       41.93      4.78 o 
   4  -5  12       82.97       79.62      6.09 o 
  -4  -4  12      179.07      168.74      8.21 o 
  -3  -4  12       47.69       49.40      4.96 o 
  -2  -4  12      103.20      100.52      5.77 o 
  -1  -4  12      221.57      220.72     13.65 o 
   0  -4  12       18.64       13.84      3.78 o 
   1  -4  12       74.25       69.34      6.15 o 
   2  -4  12       38.75       44.76      4.80 o 
   3  -4  12       18.81       22.96      4.18 o 
   4  -4  12       62.95       69.16      5.74 o 
   5  -4  12       60.43       66.89      5.29 o 
  -4  -3  12       47.24       48.94      7.37 o 
  -3  -3  12      206.11      213.85      7.39 o 
  -2  -3  12      142.25      154.78     17.60 o 
  -1  -3  12      277.93      272.93     12.21 o 
   0  -3  12      246.41      247.05     10.92 o 
   1  -3  12       93.72       94.04      6.27 o 
   2  -3  12      388.12      405.10     15.97 o 
   3  -3  12      178.43      196.76     16.67 o 
   4  -3  12       30.91       26.65      4.12 o 
   5  -3  12      252.79      254.34     12.80 o 
  -5  -2  12       69.96       63.62      5.15 o 
  -4  -2  12      113.90      120.93      6.30 o 
  -3  -2  12       38.76       42.31      3.34 o 
  -2  -2  12      520.58      525.74     18.95 o 
  -1  -2  12       30.94       32.33      5.59 o 
   0  -2  12      340.88      369.38     14.85 o 
   1  -2  12      610.68      603.91     27.97 o 
   2  -2  12       45.74       47.92      5.15 o 
   3  -2  12      464.07      485.57     18.56 o 
   4  -2  12       80.08       78.99      5.73 o 
   5  -2  12      170.40      188.17      8.95 o 
  -6  -1  12       59.03       57.87      4.75 o 
  -5  -1  12       41.45       46.33      4.55 o 
  -4  -1  12      314.37      298.39      8.88 o 
  -3  -1  12      107.22      108.75      6.65 o 
  -2  -1  12      140.86      150.51      9.00 o 
  -1  -1  12      719.73      773.60     21.53 o 
   0  -1  12        9.82        5.00      5.93 o 
   1  -1  12      569.16      618.54     30.88 o 
   2  -1  12      244.99      279.91     32.00 o 
   3  -1  12      181.27      207.72     12.00 o 
   4  -1  12      323.54      348.41     18.19 o 
   5  -1  12       17.47       16.57      4.84 o 
  -6   0  12       61.13       64.90      4.78 o 
  -5   0  12       13.11        9.32      2.97 o 
  -4   0  12       46.68       47.57      3.71 o 
  -3   0  12      108.78      123.76      5.13 o 
  -2   0  12       15.21       15.24      2.58 o 
  -1   0  12      173.43      180.14      9.80 o 
   0   0  12       35.59       36.95      3.70 o 
   1   0  12       10.18        6.43      2.85 o 
   2   0  12      313.29      349.19     14.50 o 
   3   0  12        3.31        4.82      3.56 o 
   4   0  12      104.88      131.87     11.09 o 
  -6   1  12      304.59      320.52      9.86 o 
  -5   1  12       14.87       15.02      3.06 o 
  -4   1  12      165.45      165.92      7.30 o 
  -3   1  12      230.65      224.07      8.81 o 
  -2   1  12        7.60        7.14      4.28 o 
  -1   1  12      283.90      284.63     14.18 o 
   0   1  12       88.79       98.25      8.76 o 
   1   1  12       64.64       72.30      4.63 o 
   2   1  12      149.72      158.89      6.45 o 
   3   1  12        3.53        3.24      3.02 o 
   4   1  12       83.04       81.74      5.97 o 
  -6   2  12      122.52      111.86      5.94 o 
  -5   2  12      546.82      533.10     15.79 o 
  -4   2  12       33.30       34.56      3.82 o 
  -3   2  12      440.12      421.43     15.82 o 
  -2   2  12      139.33      125.19      7.28 o 
  -1   2  12       41.77       36.10      7.27 o 
   0   2  12      634.21      625.59     21.59 o 
   1   2  12        1.81        7.03      6.04 o 
   2   2  12      182.29      181.01     13.42 o 
   3   2  12      124.33      128.88     11.19 o 
  -6   3  12       25.96       35.64      4.10 o 
  -5   3  12      226.12      236.74      8.91 o 
  -4   3  12      361.53      354.09     20.33 o 
  -3   3  12       75.48       78.10      7.38 o 
  -2   3  12      549.00      542.51     20.25 o 
  -1   3  12       96.89       94.96      8.84 o 
   0   3  12      307.98      322.65     12.73 o 
   1   3  12      185.25      159.24      8.12 o 
   2   3  12        6.21       10.29      6.26 o 
  -6   4  12       19.51       17.66      5.12 o 
  -5   4  12        9.97        9.42      3.39 o 
  -4   4  12      106.76      106.13      7.83 o 
  -3   4  12       80.16       85.27      6.59 o 
  -2   4  12      104.32      105.39      8.73 o 
  -1   4  12      177.84      164.91      8.75 o 
   0   4  12       49.08       58.73      5.61 o 
   1   4  12      158.07      177.38      9.16 o 
  -5   5  12        9.62       16.86      4.89 o 
  -4   5  12       56.08       48.96      5.27 o 
  -3   5  12       53.38       53.07      5.54 o 
  -2   5  12       14.64       15.89      9.96 o 
  -1   5  12       40.66       30.06      7.05 o 
  -1  -5  13      104.60      103.85      7.35 o 
   0  -5  13       36.72       31.94      4.69 o 
   1  -5  13       70.86       73.80      6.12 o 
   2  -5  13      127.38      142.13      8.23 o 
  -2  -4  13       29.23       30.28      4.98 o 
  -1  -4  13      157.30      153.27      8.86 o 
   0  -4  13      355.72      364.83     15.22 o 
   1  -4  13       53.64       51.01      5.27 o 
   2  -4  13      372.71      395.28     15.98 o 
   3  -4  13       58.26       49.40      5.47 o 
  -3  -3  13       43.39       43.18      5.85 o 
  -2  -3  13      155.00      163.33      9.31 o 
  -1  -3  13        0.91       -1.09      3.54 o 
   0  -3  13      283.17      283.56     14.32 o 
   1  -3  13       68.54       78.79      6.13 o 
   2  -3  13       87.57       86.86      6.53 o 
   3  -3  13      246.95      287.52     12.99 o 
   4  -3  13        0.33       -2.68      4.25 o 
  -4  -2  13       26.42       22.61      4.10 o 
  -3  -2  13        0.90        1.44      4.01 o 
  -2  -2  13      220.62      240.88      8.98 o 
  -1  -2  13        1.47        0.40      3.48 o 
   0  -2  13       50.86       46.54      5.05 o 
   1  -2  13      117.07      127.09      8.84 o 
   2  -2  13       22.43       32.03      7.27 o 
   3  -2  13      243.67      279.82     12.62 o 
   4  -2  13       36.13       29.31      5.82 o 
  -5  -1  13      131.89      139.17     12.31 o 
  -4  -1  13      108.07       99.86     10.83 o 
  -3  -1  13       46.03       53.70      6.12 o 
  -2  -1  13      133.33      138.50      6.56 o 
  -1  -1  13       58.06       68.33      4.99 o 
   0  -1  13       76.04       76.16      6.16 o 
   1  -1  13      128.60      141.85      8.48 o 
   2  -1  13        1.79       -3.59      3.62 o 
   3  -1  13       22.56       22.96      4.22 o 
  -5   0  13        0.16        0.38      3.00 o 
  -4   0  13      578.35      563.13     17.07 o 
  -3   0  13       35.57       31.76      3.77 o 
  -2   0  13      156.31      176.91     17.45 o 
  -1   0  13      323.82      343.25     11.45 o 
   0   0  13       52.52       59.33      4.59 o 
   1   0  13      482.14      544.53     16.46 o 
   2   0  13       90.39       86.97      6.61 o 
   3   0  13       36.76       42.00      5.00 o 
  -5   1  13      123.25      124.44      5.71 o 
  -4   1  13       49.22       54.23      4.95 o 
  -3   1  13      631.73      622.43     18.49 o 
  -2   1  13        5.62        5.75      3.29 o 
  -1   1  13      387.79      429.83     43.18 o 
   0   1  13      263.90      279.57     13.42 o 
   1   1  13        6.68       -1.16      4.30 o 
   2   1  13      233.90      253.43     15.06 o 
  -5   2  13       96.32      102.61      9.89 o 
  -4   2  13       48.52       47.68      6.94 o 
  -3   2  13       55.27       55.10      6.60 o 
  -2   2  13      394.15      356.88     14.00 o 
  -1   2  13        0.47       -4.14      4.14 o 
   0   2  13      306.95      317.87     12.07 o 
   1   2  13      295.90      294.01     17.90 o 
   2   2  13       46.23       48.11      8.28 o 
  -5   3  13       81.49       79.79      6.55 o 
  -4   3  13        4.50       12.46      4.67 o 
  -3   3  13       16.74        7.91      6.94 o 
  -2   3  13       35.58       31.91      5.06 o 
  -1   3  13       45.17       40.42      5.44 o 
   0   3  13        8.89       16.41      4.35 o 
   1   3  13       75.21       66.45      8.95 o 
  -4   4  13       78.05       66.95      6.43 o 
  -3   4  13       35.91       30.28      5.28 o 
  -2   4  13      174.76      187.47     14.54 o 
  -1   4  13      189.21      177.88     11.30 o 
  -1  -3  14       14.38       10.66      4.60 o 
   0  -3  14      142.67      142.33      8.90 o 
   1  -3  14        0.95       -0.47      6.38 o 
  -2  -2  14      205.60      208.84      8.54 o 
  -1  -2  14       10.85       14.81      4.78 o 
   0  -2  14      183.11      220.10     11.13 o 
   1  -2  14      199.36      225.51     11.19 o 
   2  -2  14       84.22      101.70      7.94 o 
  -3  -1  14       69.95       83.21      7.26 o 
  -2  -1  14      307.74      329.00     14.95 o 
  -1  -1  14      189.45      189.77      8.91 o 
   0  -1  14       20.65       24.75      4.69 o 
   1  -1  14      261.82      315.03     13.98 o 
   2  -1  14      153.23      191.53     12.53 o 
  -3   0  14      101.81      120.46      8.31 o 
  -2   0  14        0.69       -1.19      4.81 o 
  -1   0  14      245.55      257.24     12.90 o 
   0   0  14      138.33      160.27      7.50 o 
   1   0  14       98.20      144.45      9.08 o 
  -3   1  14       22.62       20.48      4.47 o 
  -2   1  14       82.36       75.85      9.17 o 
  -1   1  14        1.88       -2.68      6.49 o 
   0   1  14      236.09      240.53     15.89 o 
  -3   2  14        9.85        2.81      4.42 o 
  -2   2  14      140.96      141.70      8.50 o 
  -1   2  14       63.50      104.49     10.52 o 
                                                 
